# Supplementary material for: Characteristics of Gut Microbiota in Children With Biliary Atresia After Liver Transplantation
Source: Front Physiol. 2021 Jun 29;12:704313. doi: 10.3389/fphys.2021.704313 (PMC8273867; doi:10.3389/fphys.2021.704313)
Supplement: Supplementary file 2 [file Data_Sheet_2.xlsx]

## Sheet: Table legends
Supplementary Table Legends
Table S1	Grouping information
Table S2	The results of metagenomic sequencing and assembly data
Table S3	LEfSe analysis of gut microbiota composition between pre-LT and post-LT groups
Table S4	Wilcoxon test of gut microbiota module between the pre-LT and post-LT groups
Table S5	LEfSe analysis of gut microbiota composition between post-LT and control groups (at the genus level)
Table S6	LEfSe analysis of gut microbiota composition between post-LT and control groups (at the species level)
Table S7	Abundance of KEGG orthologs in post-LT group
Table S8	LEfSe analysis of KEGG module profiles composition between post-LT and control groups
Table S9	The relationship between gut microbiota and clinical indicators
Table S10	Wilcoxon test of gut microbiota composition between the non-Kasai and with-Kasai groups
Table S11	Wilcoxon test of functional profiles composition between the non-Kasai and with-Kasai groups
Table S12	Annotation of modules
Table S13	Increased species after Kasai surgery and liver transplantation

## Sheet: Table S1
Table S1	Grouping information
Samples	Group	Subgroup
Pre-1-g	pre-LT
Pre-2-g
Pre-3-g
Pre-4-g
Pre-9-n
Pre-10-n
Pre-11-n
Pre-5-g
Pre-6-g
Pre-12-n
Pre-13-n
Pre-7-g
Pre-14-n
Pre-8-g
Pre-15-n
Pre-16-n
Pos-1-g	post-LT	with-Kasai
Pos-2-g
Pos-3-g
Pos-4-g
Pos-5-g
Pos-6-g
Pos-7-g
Pos-8-g
Pos-9-n
Pos-10-n		non-Kasai
Pos-11-n
Pos-12-n
Pos-13-n
Pos-14-n
Con-1	control
Con-2
Con-3
Con-4
Con-5
Con-6
Con-7
Con-8
Con-9
Con-10

## Sheet: Table S2
Table S2	The results of metagenomic sequencing and assembly data
	Data production							Data assembly							Gene prediction
Group	Sample id	Adaptor(%)	Low quality(%)	Host(%)	Clean reads(#)	Clean bases(bp)	Data use rate(%)	Kmer	Number of scaftigs (#)	N50 length (bp)	N90 length (bp)	Total length (bp)	Maximal length (bp)	Average length(bp)	Number of ORFs(#)	Ratio of complete ORFs	Total length(bp)	Maximal length(bp)	Average length(bp)
control	Con-1	0.0012	0.031	0.0013	43739900	6592471460	0.9665	Kmer55	14231	4242	831	33181023	220841	2331	38657	0.562	29721516	13368	768.9
control	Con-10	0.0026	0.0331	0.0003	43401598	6543470280	0.9641	Kmer55	12933	3341	760	25729406	44321	1989	31901	0.514	22781748	10224	714.1
control	Con-2	0.0005	0.0226	0.0234	32042102	4829224992	0.9535	Kmer55	19515	5214	695	41299422	126968	2116	48940	0.542	36619713	10734	748.3
control	Con-3	0.0034	0.0346	0.0003	44869766	6764885966	0.9617	Kmer55	21088	13380	962	69579948	419372	3299	72599	0.665	62260791	16641	857.6
control	Con-4	0.0048	0.0397	0.0007	42760602	6443964999	0.9548	Kmer55	26475	7100	855	71439551	518612	2698	80618	0.62	63403584	10701	786.5
control	Con-5	0.0007	0.0257	0.0006	40915854	6166967983	0.973	Kmer55	18249	5747	764	42633643	267232	2336	49728	0.588	37572744	13335	755.6
control	Con-6	0.0046	0.0366	0.0009	34815848	5246366306	0.9578	Kmer55	17720	16464	942	57655376	390795	3253	61638	0.661	51287997	10713	832.1
control	Con-7	0.0006	0.0336	0.0392	40191478	6058328403	0.9265	Kmer55	18993	9221	885	54555609	284848	2872	60785	0.633	48509742	9564	798.1
control	Con-8	0.0004	0.0273	0.0079	36969144	5570892853	0.9644	Kmer55	60515	2705	681	105114154	140387	1736	133699	0.475	93402393	9990	698.6
control	Con-9	0.004	0.0373	0.0004	38951064	5870093493	0.9584	Kmer55	12312	25638	1246	56322819	456632	4574	57682	0.76	50092458	10311	868.4
post-LT	Pos-1-g	0.0053	0.0141	0.0706	31232358	4711264687	0.91	Kmer55	20561	8504	838	56847331	352756	2764	63353	0.623	50274951	9402	793.6
post-LT	Pos-10-n	0.0051	0.0127	0.0002	45075866	6799014951	0.982	Kmer55	7230	2903	645	12439402	73494	1720	15640	0.496	10672734	7086	682.4
post-LT	Pos-11-n	0.011	0.0317	0.3914	24462738	3685755245	0.5659	Kmer55	20158	11933	920	63915814	337193	3170	69108	0.664	56484639	11721	817.3
post-LT	Pos-12-n	0.0009	0.0226	0.001	40542576	6112920388	0.9754	Kmer51	14074	6811	809	35558413	171472	2526	41269	0.614	31650933	11235	766.9
post-LT	Pos-13-n	0.0031	0.0134	0.045	37270690	5622822219	0.9385	Kmer55	13222	6723	969	38849993	216367	2938	42848	0.658	34448508	13173	804
post-LT	Pos-14-n	0.001	0.0246	0.002	42429368	6397092267	0.9725	Kmer63	3967	9466	964	12755851	51547	3215	13867	0.67	11171541	9492	805.6
post-LT	Pos-2-g	0.0018	0.0222	0.0006	34248062	5165136061	0.9753	Kmer55	15225	6336	786	37110672	94669	2437	41977	0.587	33352725	9777	794.5
post-LT	Pos-3-g	0.001	0.0153	0.0012	41902502	6322658118	0.9824	Kmer55	21768	17307	953	74782748	337609	3435	77156	0.684	66524739	17310	862.2
post-LT	Pos-4-g	0.0025	0.0308	0.0005	40159440	6052140184	0.9662	Kmer55	21283	12306	846	61339266	355509	2882	68055	0.641	54374556	18975	799
post-LT	Pos-5-g	0.0016	0.0115	0.0053	47314058	7138471820	0.9816	Kmer55	38412	2248	672	63009597	125344	1640	81152	0.447	55829886	10101	688
post-LT	Pos-6-g	0.0035	0.0361	0.0017	40291370	6068039834	0.9587	Kmer55	16285	7461	745	39387398	595510	2418	46498	0.594	34990503	11712	752.5
post-LT	Pos-7-g	0.0006	0.0264	0.0001	33613742	5064055345	0.9728	Kmer55	4094	18741	1691	20640567	387000	5041	21457	0.783	18273693	11226	851.6
post-LT	Pos-8-g	0.0023	0.0119	0.0006	44531690	6720062267	0.9853	Kmer51	17242	10078	904	50461056	273277	2926	56821	0.642	45113925	12324	794
post-LT	Pos-9-n	0.001	0.012	0.0003	35299320	5326324302	0.9867	Kmer55	9898	2308	668	16123366	80468	1628	21166	0.433	14331375	9483	677.1
pre-LT	Pre-1-g	0.0073	0.0282	0.6515	20482592	3086431703	0.313	Kmer55	13191	8074	788	33902595	103145	2570	38369	0.6	29958081	9381	780.8
pre-LT	Pre-10-n	0.0036	0.0211	0.0047	56937470	8587811905	0.9706	Kmer55	9179	10948	998	30773908	237247	3352	34377	0.695	27198585	12288	791.2
pre-LT	Pre-11-n	0.002	0.0125	0.0017	33615592	5072037689	0.9838	Kmer55	21459	6556	783	53176351	302005	2478	62377	0.603	47234463	10944	757.2
pre-LT	Pre-12-n	0.0473	0.0206	0.0596	46220028	6969458396	0.8725	Kmer55	8591	21170	1060	34520163	311076	4018	37243	0.741	30731277	20775	825.2
pre-LT	Pre-13-n	0.0047	0.0226	0.0648	54836504	8270891990	0.9078	Kmer55	10768	3858	712	21715623	158773	2016	26323	0.535	19092060	9585	725.3
pre-LT	Pre-14-n	0.0018	0.0124	0.0061	40483524	6107440620	0.9797	Kmer51	12267	4840	806	29136360	323982	2375	33574	0.582	25486998	10422	759.1
pre-LT	Pre-15-n	0.0085	0.013	0.1058	32622574	4921818454	0.8727	Kmer55	10175	15800	1263	41379389	288985	4066	43027	0.73	36424086	11268	846.5
pre-LT	Pre-16-n	0.0064	0.0171	0.0223	43558850	6570945523	0.9543	Kmer55	2186	41558	850	8709097	234407	3984	9338	0.804	7299990	9012	781.8
pre-LT	Pre-2-g	0.004	0.019	0.8297	5335594	803921684	0.1473	Kmer55	3213	27509	1221	15452391	236525	4809	16034	0.802	13447809	9585	838.7
pre-LT	Pre-3-g	0.0032	0.0163	0.0009	39064944	5893882258	0.9796	Kmer51	15028	6838	910	41440892	189694	2757	43638	0.602	37068276	20775	849.4
pre-LT	Pre-4-g	0.0056	0.0227	0.0058	73257642	11046942745	0.9659	Kmer55	23114	4059	792	51115942	82815	2211	60611	0.555	45195831	13179	745.7
pre-LT	Pre-5-g	0.0014	0.0132	0.0058	38117250	5751192672	0.9796	Kmer55	10666	9430	873	30801069	119922	2887	34294	0.641	27263670	20778	795
pre-LT	Pre-6-g	0.0064	0.0281	0.0067	69597970	10494825152	0.9589	Kmer63	5133	5890	795	12682790	91018	2470	15226	0.593	11265447	9042	739.9
pre-LT	Pre-7-g	0.0053	0.0151	0.0003	52934172	7976267451	0.9794	Kmer63	11695	3569	752	23677701	56703	2024	28795	0.526	20876520	9114	725
pre-LT	Pre-8-g	0.0029	0.0113	0.0059	38758746	5846730867	0.9799	Kmer51	19391	1888	661	28567861	43591	1473	38866	0.403	25313685	9492	651.3
pre-LT	Pre-9-n	0.0651	0.0165	0.1642	38207564	5764226944	0.7542	Kmer63	7014	2521	646	11422462	35879	1628	14652	0.456	9873798	7644	673.9

## Sheet: Table S3
Table S3	LEfSe analysis of gut microbiota composition between pre-LT and post-LT groups
rowName	enriched group	LDA	p value
g__Yangia	Post	2.20753	0.0243937
g__Burkholderiales_bacterium_1_1_47	Post	2.25686	0.000334332
g__Nitratireductor	Post	2.37092	0.0240754
g__Parasutterella	Post	2.43488	0.0158931
g__Pseudooceanicola	Post	2.43048	0.0243937
g__Thalassobius	Post	2.3039	0.0243937
g__Oscillospiraceae_bacterium_VE202_24	Post	2.48369	0.0460008
g__Oscillibacter	Post	3.20592	0.011219
g__Pseudomonadaceae_bacterium_C6819	Post	2.08761	0.0136255
g__Sordaria	Pre	2.67114	0.0174086
g__Saccharomonospora	Pre	2.54522	0.0250354
g__Akkermansia	Post	3.06718	0.0376608
g__Salinimonas	Post	2.11737	0.0185301
g__Halioglobus	Post	2.42774	0.0249152
g__Dialister	Post	2.41082	0.0306437
g__Coprococcus	Post	2.40701	0.00136984
g__Flavonifractor	Post	3.28682	0.022232
g__Aestuariivita	Post	2.29625	0.0249152
g__Serratia	Pre	4.39452	0.0460008
g__Proteobacteria_bacterium_CAG_139	Post	3.50869	8.7477e-05
g__T4likevirus	Post	2.58093	0.0401352
g__Perlucidibaca	Post	2.15004	0.0104378
g__Butyricicoccus	Post	2.20222	0.00316225
g__Blautia	Post	3.41742	0.00412595
g__Nautella	Post	2.10041	0.0243937
g__Jeotgalibaca	Pre	2.11969	0.0232361
g__Ruminococcus	Post	2.9617	0.022232
g__Clostridia_bacterium_UC5_1_2D9	Post	2.54269	0.000298454
g__Pseudomonadaceae_bacterium_D2441	Post	2.35065	0.0136255
g__butyrate_producing_bacterium_SS3_4	Post	2.07843	0.00118485
g__Asanoa	Post	2.0942	0.0287682
g__Serpens	Post	2.10623	0.0424352
g__Clostridium	Post	3.32737	0.00882023
g__Enterobacteriaceae_bacterium_B14	Pre	2.06091	0.00374807
g__Pseudomonadaceae_bacterium_B4199	Post	2.32271	0.0136255
g__Magnaporthe	Post	2.01011	0.0243507
g__Pseudomonadaceae_bacterium_E1148	Post	2.41956	0.0136255
g__Thermus	Pre	2.4853	4.95587e-05
g__Type_B_symbiont_of_Plautia_stali	Pre	2.12614	0.00936722
g__Eggerthella	Post	2.77873	0.000183035
g__Firmicutes_bacterium_CAG_270	Post	2.23278	0.00214684
g__Enterobacter	Pre	4.27283	0.0416544
g__Lachnoclostridium	Post	3.15022	0.00209643
g__Roseburia	Post	3.71693	0.00182212
g__Anaerostipes	Post	2.87286	0.00276178
g__Clostridia_bacterium_UC5_1_2H11	Pre	2.51238	0.00412595
g__Lachnospiraceae_bacterium_7_1_58FAA	Post	2.34549	0.00607591
g__Aureobasidium	Pre	2.32971	0.0488942
g__Lachnospiraceae_bacterium_2_1_58FAA	Post	2.66576	0.000410101
g__Crepidotus	Post	2.35532	0.0331238
g__Ewingella	Pre	2.04259	0.0197774
g__Skunalikevirus	Pre	2.90608	0.0178369
g__Megasphaera	Post	3.42337	0.00882023
g__Hungatella	Post	2.06119	0.00118485
g__Clostridia_bacterium_UC5_1_1F7	Post	2.33073	0.003615
g__secondary_endosymbiont_of_Ctenarytaina_eucalypti	Pre	2.70091	0.0342449
g__Eubacterium	Post	2.92554	0.00316225
g__Pseudomonadaceae_bacterium_E1086	Post	2.44386	0.0136255
g__Candidatus_Schmidhempelia	Pre	2.59594	0.0488942
g__Morganella	Pre	3.18185	0.012623
g__Bilophila	Post	3.26202	0.0178111
g__Lachnospiraceae_bacterium_5_1_63FAA	Post	2.6186	0.0159048
g__Tyzzerella	Post	2.01963	0.0306437
g__Stappia	Post	2.40756	0.0243937
g__Type_F_symbiont_of_Plautia_stali	Pre	2.12621	0.00215929
g__Clostridiales_bacterium_VE202_07	Post	2.2959	0.000298454
g__Clostridiales_bacterium_VE202_03	Post	2.41213	0.00276178
g__Yersinia	Pre	2.16814	0.0339978
g__Aliiglaciecola	Pre	2.50357	0.0312886
g__Erysipelatoclostridium	Pre	2.65622	0.0339978
g__Candidatus_Regiella	Pre	2.18373	0.046074
g__Pseudomonadaceae_bacterium_D3318	Post	2.6019	0.0481744
g__Lentinus	Pre	2.08024	0.0124713
g__Lachnospiraceae_bacterium_9_1_43BFAA	Post	2.05743	0.000253985
g__Skermanella	Pre	2.23121	0.0339978
g__Pseudomonadaceae_bacterium_C6918	Post	2.23682	0.0136255
g__Georgenia	Pre	2.84897	0.00742305
g__Listeriaceae_bacterium_FSL_A5_0209	Pre	2.03875	0.0250354
g__Actinomyces	Pre	2.08378	0.0178111
g__Phifllikevirus	Pre	2.85985	0.0119954

## Sheet: Table S4
Table S4	Wilcoxon test of gut microbiota module between the pre-LT and post-LT groups
taxonname	median(Post)	median(Pre)	pvalue	fdr	enrichment
M00004	0.00238501	0.00277462	0.0343566	0.78705	Pre
M00007	0.00165169	0.00194965	0.0472053	0.78705	Pre
M00019	0.0016968	0.00215749	0.0382728	0.78705	Pre
M00165	0.00329294	0.00403598	0.0425475	0.78705	Pre
M00175	9.43151e-06	9.73626e-07	0.0480641	0.78705	Post
M00376	0.0017938	0.00198924	0.0472053	0.78705	Pre
M00422	1.62729e-06	0	0.00140546	0.0920579	Post
M00652	1.14649e-05	2.12886e-07	0.00118704	0.0920579	Post

## Sheet: Table S5
Table S5	LEfSe analysis of gut microbiota composition between post-LT and control groups (at the genus level)
rowName	enriched group	LDA	p value
g__Enterobacteriaceae_bacterium_291_EBAC	Post	3.64518	0.0139221
g__Oscillospiraceae_bacterium_VE202_24	Control	2.34378	0.00282418
g__Oscillibacter	Post	3.02884	0.0350358
g__Anaerotruncus	Control	2.22784	0.0099842
g__Klebsiella	Post	4.69482	0.00494504
g__Enterococcus	Post	3.34353	0.0118083
g__Dysgonomonas	Control	3.19432	0.000549401
g__Faecalibacterium	Control	4.14744	0.0223947
g__Coprobacillus	Control	2.65899	0.00841546
g__Ruminococcaceae_bacterium_585_1	Control	2.23385	0.0223947
g__Butyricicoccus	Control	2.59849	0.00841546
g__Blautia	Control	4.01651	0.0223947
g__Intestinibacter	Control	2.05701	0.00156735
g__Ruminococcus	Control	3.82317	0.040424
g__butyrate_producing_bacterium_SS3_4	Control	2.88897	0.0139221
g__Firmicutes_bacterium_CAG_56	Control	2.79792	0.0223655
g__Ruminococcaceae_bacterium_668	Control	2.19849	0.0163631
g__Clostridia_bacterium_UC5_1_2H11	Control	2.80902	0.0260777
g__Lachnospiraceae_bacterium_7_1_58FAA	Control	2.97873	0.0464989
g__Epsilon15likevirus	Post	3.50662	0.00367553
g__Clostridia_bacterium_UC5_1_1A9	Control	2.10395	0.040424
g__Carnobacterium	Control	2.0694	0.00341479
g__Lachnospiraceae_bacterium_TF01_11	Control	2.7455	0.0260777
g__Ruminiclostridium	Control	2.17166	0.0099842
g__Eubacterium	Control	3.85276	0.00191335
g__Clostridiales_bacterium_VE202_16	Control	2.42466	0.00191335
g__Clostridiales_bacterium_KLE1615	Control	2.26607	0.0260777
g__Rouxiella	Post	2.16647	0.0226644
g__Bilophila	Post	3.21316	0.0118083
g__Lachnospira	Control	2.63724	0.00341479
g__Clostridiales_bacterium_VE202_03	Control	3.38186	0.0139221
g__Intestinimonas	Control	2.30287	0.0223947
g__Erysipelatoclostridium	Control	2.47114	0.00341479
g__Ruminococcaceae_bacterium_cv2	Control	2.15985	0.0191725
g__Sporothrix	Control	2.14704	0.0487162
g__Siphoviridae	Post	3.03465	0.0223947
g__Subdoligranulum	Control	2.2759	0.00341479

## Sheet: Table S6
Table S6	LEfSe analysis of gut microbiota composition between post-LT and control groups (at the species level)
rowName	LDA	enriched group	p value
s__Shigella_sp_PAMC_28760	3.61542	Post	0.040424
s__Eubacterium_sp_CAG_248	2.92525	Control	0.0464513
s__Clostridiales_bacterium_VE202_16	2.72256	Control	0.00191335
s__Clostridiales_bacterium_VE202_18	2.4564	Control	0.0260777
s__Ruminococcaceae_bacterium_585_1	2.73189	Control	0.0223947
s__Clostridium_sp_JCC	2.67963	Control	0.0260777
s__uncultured_Roseburia_sp	2.66506	Control	0.0118083
s__uncultured_Faecalibacterium_sp	3.75915	Control	0.0302731
s__Ruminococcus_sp_Marseille_P328	3.28773	Control	0.0118083
s__Clostridia_bacterium_UC5_1_2G4	2.44158	Control	0.040424
s__Klebsiella_sp_KTE92	3.26161	Post	0.0118083
s__Lactobacillus_oris	2.95711	Post	0.0350358
s__Lactobacillus_mucosae	3.06844	Post	0.0139221
s__Ruminococcus_faecis	2.85785	Control	0.0350358
s__Clostridium_sp_GD3	2.27681	Control	0.000836324
s__Blautia_sp_KLE_1732	2.42338	Control	0.00232829
s__Citrobacter_sp_FDAARGOS_156	2.92901	Post	0.000845119
s__Roseburia_inulinivorans	2.91494	Control	0.040424
s__Klebsiella_variicola_CAG_634	3.23558	Post	0.00494504
s__Roseburia_sp_CAG_100	3.75654	Control	0.00189595
s__Coprobacillus_sp_CAG_183	2.45832	Control	0.0350358
s__Clostridium_sp_CAG_122	2.67465	Control	0.045549
s__Lachnospiraceae_bacterium_7_1_58FAA	3.28442	Control	0.0464989
s__Dialister_sp_CAG_588	2.80262	Post	0.0480805
s__Enterobacteriaceae_bacterium_291_EBAC	4.061	Post	0.0139221
s__Enterococcus_sp_GMD5E	2.51279	Post	0.0012798
s__Klebsiella_pneumoniae	4.59153	Post	0.0223947
s__Klebsiella_sp_10982	2.60599	Post	0.0350358
s__Clostridium_sp_CAG_43	2.73136	Control	0.0403805
s__Escherichia_phage_phiV10	3.57818	Post	0.0471721
s__Clostridia_bacterium_UC5_1_2H11	3.16616	Control	0.0260777
s__Enterococcus_sp_GMD1E	2.4912	Post	0.00104167
s__Roseburia_sp_UNK_MGS_15	2.85174	Control	0.0163631
s__Bacteroides_sp_D2	3.55479	Control	0.040424
s__Enterococcus_sp_GMD3E	2.52398	Post	0.00104167
s__Clostridium_sp_CAG_81	2.80103	Control	0.00707095
s__Erysipelatoclostridium_ramosum	2.72281	Control	0.0350358
s__Intestinimonas_butyriciproducens	2.67423	Control	0.0350358
s__butyrate_producing_bacterium_SS3_4	3.24346	Control	0.0139221
s__Klebsiella_sp_MS_92_3	4.16315	Post	0.00411581
s__uncultured_Butyricicoccus_sp	2.68253	Control	0.0118083
s__Dysgonomonas_capnocytophagoides	3.496	Control	0.000375389
s__uncultured_Coprococcus_sp	2.47245	Control	0.0350358
s__Enterobacter_aerogenes	3.1326	Post	0.00156735
s__Firmicutes_bacterium_CAG_56	3.07615	Control	0.0223655
s__Eubacterium_sp_3_1_31	2.73013	Control	0.000550934
s__Klebsiella_variicola	3.76997	Post	0.0223947
s__Flavonifractor_plautii	3.63538	Control	0.0223947
s__Blautia_sp_GD8	2.61174	Control	0.0191725
s__Citrobacter_sp_MGH100	2.8283	Post	0.0302731
s__Citrobacter_sp_MGH109	3.14808	Post	0.0302731
s__Ruminococcaceae_bacterium_668	2.63407	Control	0.0163631
s__Klebsiella_sp_D5A	3.25783	Post	0.0163631
s__Oscillibacter_sp_KLE_1745	2.64819	Post	0.00411581
s__Clostridiales_bacterium_VE202_03	3.62158	Control	0.0139221
s__Oscillibacter_sp_KLE_1728	2.64585	Post	0.00411581
s__uncultured_Blautia_sp	3.02186	Control	0.00592256
s__Klebsiella_sp_KGM_IMP216	3.93585	Post	0.0163631
s__Clostridium_innocuum	2.41581	Control	0.0350358
s__Enterococcus_faecium	3.36014	Post	0.0012798
s__Escherichia_phage_TL_2011b	3.43995	Post	0.00533356
s__Oscillospiraceae_bacterium_VE202_24	2.80039	Control	0.00282418
s__Sanguibacteroides_justesenii	2.34856	Control	0.040424
s__Bilophila_wadsworthia	3.50144	Post	0.0099842
s__Subdoligranulum_sp_4_3_54A2FAA	2.69322	Control	0.00494504
s__Klebsiella_sp_4_1_44FAA	4.09684	Post	0.0223947
s__uncultured_Flavonifractor_sp	3.5635	Post	0.0223947
s__Ruminococcus_sp_A254_MGS_108	3.2212	Control	0.0223947
s__Lachnospiraceae_bacterium_TF01_11	3.06898	Control	0.0260777
s__Clostridium_sp_AT5	2.62326	Post	0.0260777
s__Clostridium_sp_ATCC_BAA_442	3.31952	Control	0.0302731
s__Clostridiales_bacterium_KLE1615	2.59211	Control	0.0260777
s__Oscillibacter_ruminantium	2.38525	Post	0.0360632
s__Enterococcus_sp_GMD4E	2.51948	Post	0.00104167
s__Clostridium_symbiosum	3.18876	Control	0.0012798
s__Klebsiella_sp_AA405	4.05499	Post	0.0191725
s__Clostridium_sp_CAG_58	2.45524	Post	0.0221034
s__Faecalibacterium_prausnitzii	4.51784	Control	0.0350358
s__Clostridium_sp_7_3_54FAA	2.58811	Control	0.00592256
s__uncultured_Lachnospira_sp	2.96069	Control	0.00341479
s__Citrobacter_sp_KTE32	2.3617	Post	0.0223947
s__Faecalibacterium_sp_CAG_82	3.26923	Control	0.0223947
s__Klebsiella_sp_1_1_55	3.25529	Post	0.0099842
s__Eubacterium_siraeum	2.51142	Control	0.0191725
s__Escherichia_sp_1_1_43	3.85723	Post	0.040424
s__uncultured_Oscillibacter_sp	3.2486	Post	0.0099842
s__Enterococcus_sp_GMD2E	2.52322	Post	0.00104167
s__Eubacterium_sp_UNK_MGS_25	2.68104	Control	0.00841546
s__Eubacterium_sp_UNK_MGS_26	2.68646	Control	0.00841546
s__Ruminococcus_bromii	3.18743	Control	0.0302731
s__uncultured_Eubacterium_sp	2.68719	Control	0.000845119
s__Intestinibacter_bartlettii	2.40238	Control	0.00156735
s__Roseburia_sp_CAG_380	2.76933	Control	0.0177782
s__Roseburia_hominis	3.59494	Post	0.0260777
s__Eubacterium_ventriosum	2.49232	Control	0.0099842
s__Blautia_sp_CAG_37	4.43168	Control	0.00494504
s__Eubacterium_eligens_CAG_72	3.73625	Control	0.00191335
s__Coprobacillus_sp_3_3_56FAA	2.46508	Control	0.0163631
s__Klebsiella_phage_JD18	3.01965	Post	0.0209351
s__Eubacterium_sp_CAG_202	2.48398	Control	0.00144129
s__Ruminococcus_sp_A254_MGS_254	2.78704	Control	0.0099842
s__Ruminococcus_torques	3.38341	Control	0.0464989
s__Ruminococcaceae_bacterium_cv2	2.62563	Control	0.0191725
s__Coprobacillus_sp_D7	2.51571	Control	0.0163631
s__Eubacterium_eligens	3.41158	Control	0.00494504
s__Blautia_obeum	2.67303	Control	0.0302731
s__Coprobacillus_sp_8_2_54BFAA	2.523	Control	0.00592256
s__Lachnospiraceae_bacterium_3_1_46FAA	2.23677	Post	0.0260777
s__Ruminococcus_lactaris	3.3955	Control	0.0223947

## Sheet: Table S7
Table S7	Abundance of KEGG orthologs in post-LT group
	Pos-10-n	Pos-11-n	Pos-12-n	Pos-13-n	Pos-14-n	Pos-1-g	Pos-2-g	Pos-3-g	Pos-4-g	Pos-5-g	Pos-6-g	Pos-7-g	Pos-8-g	Pos-9-n
K18030	0	0	0	0	0	0	2.36745e-08	0	0	0	0	0	0	0
K16881	0	0	0	0	0	0	0	3.21773e-08	0	0	0	0	0	0
K01905	0	0	0	0	0	0	0	0	0	3.94765e-08	0	0	0	0
K01969	4.50836e-08	0	0	0	0	0	0	0	0	0	0	0	0	0
K11005	0	0	0	2.44431e-08	0	0	0	2.26967e-08	0	0	0	0	0	0
K14194	0	0	0	0	0	0	0	0	0	0	0	0	4.81442e-08	0
K13730	0	0	0	0	0	0	0	0	0	5.1254e-08	0	0	0	0
K15527	0	0	5.48273e-08	0	0	0	0	0	0	0	0	0	0	0
K16237	0	0	0	0	0	0	0	0	0	0	0	5.5991e-08	0	0
K11636	0	0	0	0	0	0	0	0	0	6.08326e-08	0	0	0	0
K06216	0	0	0	0	0	0	0	0	0	6.26822e-08	0	0	0	0
K19424	0	0	0	0	0	0	0	6.33901e-08	0	0	0	0	0	0
K18967	0	0	0	0	0	0	0	6.33901e-08	0	0	0	0	0	0
K18296	0	0	0	0	7.08902e-08	0	0	0	0	0	0	0	0	0
K08605	0	0	0	0	0	0	0	0	0	7.27605e-08	0	0	0	0
K18768	0	0	0	0	0	0	0	7.91298e-08	0	0	0	0	0	0
K12530	0	0	0	0	0	0	0	0	0	7.94601e-08	0	0	0	0
K02475	0	0	0	0	0	0	0	0	0	8.03201e-08	0	0	0	0
K01263	0	0	0	0	0	0	8.78391e-08	0	0	0	0	0	0	0
K00166	0	0	0	0	0	9.50731e-08	0	0	0	0	0	0	0	0
K19595	0	0	0	0	9.53258e-08	0	0	0	0	0	0	0	0	0
K02225	0	0	0	0	1.01068e-07	0	0	0	0	0	0	0	0	0
K18009	0	0	0	0	0	0	0	0	1.05422e-07	0	0	0	0	0
K13688	0	0	0	0	0	0	0	0	1.07122e-07	0	0	0	0	0
K13816	0	0	0	0	0	1.0889e-07	0	0	0	0	0	0	0	0
K01212	0	0	0	0	0	0	0	0	0	1.12448e-07	0	0	0	0
K12238	0	0	0	0	1.17481e-07	0	0	0	0	0	0	0	0	0
K11692	0	0	0	0	0	0	0	0	0	0	0	1.24941e-07	0	0
K00508	0	0	0	0	0	0	0	1.27825e-07	0	0	0	0	0	0
K00274	0	0	0	0	1.29057e-07	0	0	0	0	0	0	0	0	0
K15739	0	0	0	0	0	0	0	1.32183e-07	0	0	0	0	0	0
K00862	0	0	0	0	0	0	0	0	1.33499e-07	0	0	0	0	0
K01477	0	0	0	0	1.36033e-07	0	0	0	0	0	0	0	0	0
K18901	0	1.36548e-07	0	0	0	0	0	0	0	0	0	0	0	0
K01535	0	0	0	0	0	1.36823e-07	0	0	0	0	0	0	0	0
K06893	0	0	0	0	0	0	0	0	0	1.38462e-07	0	0	0	0
K21025	0	0	0	0	1.39039e-07	0	0	0	0	0	0	0	0	0
K01574	7.26527e-08	0	0	0	0	0	0	0	0	6.67408e-08	0	0	0	0
K19132	0	0	0	0	0	0	0	0	0	0	0	0	0	1.45478e-07
K02660	0	0	0	0	0	0	0	0	1.56272e-07	0	0	0	0	0
K16149	0	0	0	0	0	0	0	1.72327e-07	0	0	0	0	0	0
K10025	0	0	0	0	1.73485e-07	0	0	0	0	0	0	0	0	0
K20971	0	0	0	0	1.76604e-07	0	0	0	0	0	0	0	0	0
K18236	0	0	0	1.86971e-07	0	0	0	0	0	0	0	0	0	0
K13487	0	0	9.60593e-08	0	1.02301e-07	0	0	0	0	0	0	0	0	0
K00066	0	0	0	0	2.07984e-07	0	0	0	0	0	0	0	0	0
K20025	0	0	0	0	0	0	0	0	0	0	0	2.08335e-07	0	0
K12790	1.44785e-07	0	0	0	0	0	0	0	0	6.65016e-08	0	0	0	0
K00249	0	0	0	0	1.08944e-07	0	0	0	1.15005e-07	0	0	0	0	0
K00167	0	0	0	0	0	0	0	0	0	2.2558e-07	0	0	0	0
K17462	0	0	0	2.28805e-07	0	0	0	0	0	0	0	0	0	0
K19701	0	0	0	0	0	0	0	0	1.36704e-07	9.54748e-08	0	0	0	0
K03852	2.37617e-07	0	0	0	0	0	0	0	0	0	0	0	0	0
K18028	0	0	0	0	0	8.91479e-08	0	0	1.50517e-07	0	0	0	0	0
K16869	0	0	0	0	1.06636e-07	0	0	0	0	1.36426e-07	0	0	0	0
K00523	0	0	0	0	2.46726e-07	0	0	0	0	0	0	0	0	0
K15534	0	0	0	0	0	0	0	1.67368e-07	0	0	0	0	7.949e-08	0
K21006	0	0	0	0	1.35301e-07	0	0	0	1.1451e-07	0	0	0	0	0
K05597	0	0	0	0	0	0	0	0	2.55445e-07	0	0	0	0	0
K13581	0	1.78703e-07	7.92972e-08	0	0	0	0	0	0	0	0	0	0	0
K18895	0	0	0	0	0	0	2.58251e-07	0	0	0	0	0	0	0
K04719	1.23911e-07	0	0	0	0	0	0	0	0	0	0	0	1.35572e-07	0
K18305	0	0	0	0	0	0	0	0	0	0	0	0	0	2.62893e-07
K07823	0	0	0	0	2.70602e-07	0	0	0	0	0	0	0	0	0
K11014	0	0	0	2.74315e-07	0	0	0	0	0	0	0	0	0	0
K18289	0	0	0	0	2.94339e-07	0	0	0	0	0	0	0	0	0
K20379	0	0	0	0	0	1.01514e-07	9.09559e-08	0	0	1.19703e-07	0	0	0	0
K18000	0	0	0	0	3.16554e-07	0	0	0	0	0	0	0	0	0
K02276	0	0	0	0	2.21727e-07	0	0	0	0	0	0	0	9.73489e-08	0
K20976	0	0	0	0	0	0	0	0	3.20075e-07	0	0	0	0	0
K00252	1.64877e-07	0	0	0	8.53085e-08	0	0	0	9.0055e-08	0	0	0	0	0
K19215	0	0	0	0	2.75038e-07	0	0	0	0	6.74688e-08	0	0	0	0
K02661	0	0	0	0	3.4474e-07	0	0	0	0	0	0	0	0	0
K18590	0	0	0	0	0	1.89574e-07	1.69857e-07	0	0	0	0	0	0	0
K06597	0	0	0	0	3.65785e-07	0	0	0	0	0	0	0	0	0
K06446	0	0	0	0	3.70089e-07	0	0	0	0	0	0	0	0	0
K19746	0	0	0	0	1.83694e-07	0	0	0	1.93914e-07	0	0	0	0	0
K15011	0	0	0	0	2.49168e-07	0	0	0	1.31516e-07	0	0	0	0	0
K11015	0	0	0	3.9352e-07	0	0	0	0	0	0	0	0	0	0
K07326	0	0	0	0	3.96315e-07	0	0	0	0	0	0	0	0	0
K18295	0	0	0	0	2.33019e-07	0	0	0	1.63989e-07	0	0	0	0	0
K08985	0	0	0	0	3.99461e-07	0	0	0	0	0	0	0	0	0
K21010	0	0	0	0	4.12558e-07	0	0	0	0	0	0	0	0	0
K01004	0	0	0	0	0	0	0	0	4.31971e-07	0	0	0	0	0
K18973	0	0	0	0	4.33897e-07	0	0	0	0	0	0	0	0	0
K12993	0	0	0	0	3.75612e-07	0	0	0	6.60852e-08	0	0	0	0	0
K06598	0	0	0	0	4.46734e-07	0	0	0	0	0	0	0	0	0
K07182	4.56439e-07	0	0	0	0	0	0	0	0	0	0	0	0	0
K14335	0	0	0	0	3.4162e-07	0	0	0	1.20209e-07	0	0	0	0	0
K02706	0	0	0	0	0	0	0	0	0	0	4.69871e-07	0	0	0
K11003	0	0	0	3.28968e-07	0	0	0	1.45705e-07	0	0	0	0	0	0
K00500	0	0	0	0	0	0	0	0	0	4.82612e-07	0	0	0	0
K19293	0	0	0	0	4.83962e-07	0	0	0	0	0	0	0	0	0
K19593	0	0	0	0	4.83962e-07	0	0	0	0	0	0	0	0	0
K07389	0	0	0	4.88861e-07	0	0	0	0	0	0	0	0	0	0
K06600	0	0	0	0	4.93451e-07	0	0	0	0	0	0	0	0	0
K05603	0	0	0	0	5.01648e-07	0	0	0	0	0	0	0	0	0
K11008	0	0	0	4.68994e-07	0	0	0	4.58407e-08	0	0	0	0	0	0
K20382	0	0	0	0	0	4.84142e-07	0	3.56266e-08	0	0	0	0	0	0
K18130	0	0	0	0	0	0	0	0	0	5.25111e-07	0	0	0	0
K06297	0	0	0	0	0	0	0	5.35466e-07	0	0	0	0	0	0
K07446	0	5.54725e-07	0	0	0	0	0	0	0	0	0	0	0	0
K19345	0	0	0	0	4.64318e-07	0	0	0	9.80304e-08	0	0	0	0	0
K18300	0	0	0	0	5.63418e-07	0	0	0	0	0	0	0	0	0
K07303	0	0	0	0	2.62146e-07	0	0	3.25373e-08	2.76732e-07	0	0	0	0	0
K02658	0	0	2.78007e-07	0	2.96071e-07	0	0	0	0	0	0	0	0	0
K18100	0	0	0	0	5.99191e-07	0	0	0	0	0	0	0	0	0
K11004	0	0	0	3.43631e-07	0	0	0	2.62872e-07	0	0	0	0	0	0
K18001	0	2.51196e-07	0	0	3.56123e-07	0	0	0	0	0	0	0	0	0
K12242	0	0	0	0	3.64358e-07	0	0	0	0	0	2.4749e-07	0	0	0
K19290	0	0	0	0	6.21383e-07	0	0	0	0	0	0	0	0	0
K18104	0	0	0	6.22831e-07	0	0	0	0	0	0	0	0	0	0
K07044	0	0	0	0	3.0566e-07	0	0	0	3.22667e-07	0	0	0	0	0
K01113	0	0	0	0	6.2915e-07	0	0	0	0	0	0	0	0	0
K11021	0	0	0	0	0	3.31954e-08	0	0	5.99043e-07	0	0	0	0	0
K11913	0	0	0	0	6.33107e-07	0	0	0	0	0	0	0	0	0
K00479	0	0	0	0	6.41172e-07	0	0	0	0	0	0	0	0	0
K13491	0	0	0	0	6.42537e-07	0	0	0	0	0	0	0	0	0
K19291	0	0	0	0	6.48609e-07	0	0	0	0	0	0	0	0	0
K13482	0	0	0	0	4.22988e-07	0	0	0	1.21863e-07	0	1.06716e-07	0	0	0
K18235	0	0	0	0	6.52452e-07	0	0	0	0	0	0	0	0	0
K11689	0	0	0	0	6.56505e-07	0	0	0	0	0	0	0	0	0
K05297	0	0	0	0	0	0	0	6.57117e-07	0	0	0	0	0	0
K01959	0	0	0	0	6.75598e-07	0	0	0	0	0	0	0	0	0
K06955	0	0	0	0	6.86346e-07	0	0	0	0	0	0	0	0	0
K02659	0	0	0	0	6.99056e-07	0	0	0	0	0	0	0	0	0
K11383	0	0	0	0	7.16356e-07	0	0	0	0	0	0	0	0	0
K13488	0	0	0	0	7.3157e-07	0	0	0	0	0	0	0	0	0
K01003	0	0	0	0	7.40177e-07	0	0	0	0	0	0	0	0	0
K10764	1.16077e-07	0	0	0	4.48086e-07	0	1.81912e-07	0	0	0	0	0	0	0
K13654	0	0	0	6.34282e-07	0	0	1.26441e-07	0	0	0	0	0	0	0
K13490	0	0	0	0	7.74339e-07	0	0	0	0	0	0	0	0	0
K09796	0	0	0	0	4.74831e-07	0	0	0	0	0	0	0	3.04803e-07	0
K07650	0	0	0	0	0	0	0	0	0	0	5.73776e-07	6.41511e-08	1.48643e-07	0
K14195	7.87678e-07	0	0	0	0	0	0	0	0	0	0	0	0	0
K18902	0	0	0	0	0	0	0	0	0	0	0	0	0	7.88678e-07
K21001	0	0	0	0	6.51969e-07	0	0	0	1.37649e-07	0	0	0	0	0
K12686	0	0	0	0	7.58947e-07	4.79713e-08	0	0	0	0	0	0	0	0
K18195	0	0	0	0	0	0	0	1.18092e-07	6.95451e-07	0	0	0	0	0
K09947	0	0	0	0	8.15565e-07	0	0	0	0	0	0	0	0	0
K07116	0	0	0	0	8.50645e-07	0	0	0	0	0	0	0	0	0
K18294	0	0	0	0	5.59245e-07	0	0	0	2.9518e-07	0	0	0	0	0
K02205	0	0	0	0	3.56123e-07	0	0	0	5.0125e-07	0	0	0	0	0
K19713	8.68707e-07	0	0	0	0	0	0	0	0	0	0	0	0	0
K13541	0	0	0	0	5.10718e-07	0	0	0	3.6559e-07	0	0	0	0	0
K12253	0	0	0	0	2.46726e-07	0	0	0	6.51133e-07	0	0	0	0	0
K13874	0	0	9.05702e-07	0	0	0	0	0	0	0	0	0	0	0
K02668	0	0	0	0	9.32075e-07	0	0	0	0	0	0	0	0	0
K11013	0	0	0	9.47425e-07	0	0	0	0	0	0	0	0	0	0
K07144	0	9.50958e-07	0	0	0	0	0	0	0	0	0	0	0	0
K09984	0	0	0	0	0	0	0	0	0	9.51484e-07	0	0	0	0
K17207	0	0	0	0	0	0	0	4.6343e-08	8.59583e-07	5.40931e-08	0	0	0	0
K00114	0	0	0	0	9.70052e-07	0	0	0	0	0	0	0	0	0
K18790	0	0	0	0	0	0	0	0	0	0	0	0	0	9.88339e-07
K02673	1.00434e-06	0	0	0	0	0	0	0	0	0	0	0	0	0
K00952	0	0	0	0	0	0	0	8.11541e-07	0	0	2.09586e-07	0	0	0
K00612	0	0	0	0	9.24466e-07	0	0	0	1.08434e-07	0	0	0	0	0
K10795	0	0	2.65512e-07	0	0	0	0	7.84185e-07	0	0	0	0	0	0
K19298	0	0	0	1.07203e-06	0	0	0	0	0	0	0	0	0	0
K01444	0	0	0	0	3.85982e-07	0	0	0	0	0	0	6.97839e-07	0	0
K04748	0	0	0	0	6.65768e-07	0	0	0	4.21686e-07	0	0	0	0	0
K10934	0	0	0	1.1028e-06	0	0	0	0	0	0	0	0	0	0
K19339	0	0	0	0	1.11231e-06	0	0	0	0	0	0	0	0	0
K20972	0	0	0	0	1.11495e-06	0	0	0	0	0	0	0	0	0
K18307	0	0	0	0	1.00716e-06	0	0	0	1.33499e-07	0	0	0	0	0
K10912	0	0	0	0	0	0	0	0	0	1.16828e-06	0	0	0	0
K07028	0	0	0	0	9.67924e-07	0	0	0	2.27062e-07	0	0	0	0	0
K12241	0	0	0	0	7.89522e-07	0	0	0	4.16725e-07	0	0	0	0	0
K20940	0	0	0	0	3.36669e-07	0	0	0	8.88503e-07	0	0	0	0	0
K06305	0	0	0	0	0	0	0	0	0	0	9.16063e-07	0	3.36564e-07	0
K11707	0	0	0	0	0	0	0	0	0	1.28765e-06	0	0	0	0
K12252	0	0	0	0	8.10601e-07	0	0	0	4.80113e-07	0	0	0	0	0
K11908	0	0	0	0	0	0	0	0	0	0	0	0	1.29229e-06	0
K18459	0	0	0	0	1.2968e-06	0	0	0	0	0	0	0	0	0
K00720	0	0	0	7.24108e-08	0	0	2.89193e-07	0	0	1.90297e-07	0	2.30516e-07	5.66621e-07	0
K07694	0	0	3.50949e-07	0	5.42775e-07	0	0	0	0	0	3.45505e-07	1.41641e-07	0	0
K00451	0	0	0	0	0	0	0	0	0	1.38861e-06	0	0	0	0
K10942	0	0	0	0	7.62607e-07	0	0	0	0	6.4723e-07	0	0	0	0
K06331	0	0	0	0	0	0	0	8.92138e-07	6.15696e-07	0	0	0	0	0
K12287	0	0	0	0	0	0	0	0	0	1.50903e-06	0	0	0	0
K19422	0	0	0	0	0	0	0	0	1.42843e-06	9.79099e-08	0	0	0	0
K11785	0	0	0	0	0	0	0	0	0	1.52659e-06	0	0	0	0
K20451	0	0	0	0	0	0	0	0	0	0	0	0	1.5445e-06	0
K11214	0	0	0	0	0	0	0	2.94483e-07	0	0	0	0	0	1.26455e-06
K19131	0	0	0	1.57062e-06	0	0	0	0	0	0	0	0	0	0
K01027	0	0	0	0	0	0	0	1.61557e-07	0	1.41731e-06	0	0	0	0
K19342	1.59305e-06	0	0	0	0	0	0	0	0	0	0	0	0	0
K01406	0	0	0	0	1.01681e-06	0	0	0	5.83873e-07	0	0	0	0	0
K10126	0	1.17558e-07	0	9.38205e-07	3.58235e-07	0	0	2.05423e-07	0	0	0	0	0	0
K12246	0	0	3.45813e-07	2.44431e-07	0	0	0	0	0	0	0	1.04676e-06	0	0
K02448	0	0	0	0	1.55466e-06	0	0	8.9823e-08	0	0	0	0	0	0
K07669	0	0	0	0	0	0	0	0	0	1.6555e-06	0	0	0	0
K12254	0	0	0	0	0	0	0	0	1.10233e-07	1.54699e-06	0	0	0	0
K08646	0	0	0	0	0	0	0	0	0	1.68145e-06	0	0	0	0
K12285	0	0	0	0	0	0	0	0	0	1.70026e-06	0	0	0	0
K18940	0	0	0	0	0	0	0	0	0	0	1.08073e-06	1.63028e-07	4.58825e-07	0
K21088	0	0	0	0	0	0	0	0	0	0	1.70745e-06	0	0	0
K00785	6.71012e-08	0	0	0	0	0	0	0	0	0	0	0	1.64589e-06	0
K12239	0	0	0	0	1.75796e-06	0	0	0	0	0	0	0	0	0
K02476	0	0	0	0	0	0	0	0	0	1.77165e-06	0	0	0	0
K11706	0	0	0	0	0	3.96671e-07	0	0	0	0	1.28826e-06	0	9.28496e-08	0
K18242	0	0	0	0	0	0	0	0	0	0	0	0	0	1.78038e-06
K01216	0	0	0	0	0	0	0	1.78955e-06	0	0	0	0	0	0
K05548	0	0	0	0	0	0	1.79456e-06	0	0	0	0	0	0	0
K07131	0	1.79507e-06	0	0	0	0	0	0	0	0	0	0	0	0
K06887	2.94853e-07	0	0	7.82942e-07	0	0	0	4.01106e-07	3.32078e-07	0	0	0	0	0
K21217	0	0	0	0	0	0	0	0	3.6559e-07	1.45671e-06	0	0	0	0
K07991	0	0	0	0	0	0	0	0	0	0	1.82626e-06	0	0	0
K01968	8.74348e-08	0	0	0	0	0	0	0	0	1.74434e-06	0	0	0	0
K10023	0	0	0	0	0	0	0	0	0	1.83235e-06	0	0	0	0
K12810	0	0	0	0	0	0	0	0	0	1.83382e-06	0	0	0	0
K10022	0	0	0	0	0	0	0	0	3.06533e-07	1.5284e-06	0	0	0	0
K09859	0	0	0	0	0	0	0	0	2.80235e-07	1.56981e-06	0	0	0	0
K19174	0	0	0	0	1.86948e-06	0	0	0	0	0	0	0	0	0
K12998	1.09875e-06	0	0	0	0	0	4.07706e-07	0	0	0	0	2.48795e-07	1.28106e-07	0
K19056	1.35179e-06	0	0	0	0	0	4.05703e-07	0	0	1.33482e-07	0	0	0	0
K00822	0	0	0	6.3751e-08	3.84214e-07	0	0	0	7.6781e-08	1.4032e-06	0	0	0	0
K17218	0	0	0	0	0	0	0	0	4.1188e-07	1.53106e-06	0	0	0	0
K03192	0	0	0	1.3919e-07	0	0	0	0	2.61069e-07	1.55431e-06	0	0	0	0
K12278	0	0	0	0	0	0	0	0	0	1.96307e-06	0	0	0	0
K12538	0	2.45408e-07	0	0	5.79862e-08	0	6.12964e-08	0	6.12125e-08	1.5548e-06	0	0	0	0
K00569	0	0	0	0	0	0	0	0	0	1.98647e-06	0	0	0	0
K02258	0	0	0	0	0	0	0	0	0	1.98797e-06	0	0	0	0
K10024	0	0	0	0	0	0	0	0	0	2.00142e-06	0	0	0	0
K08604	0	0	0	0	0	0	0	0	2.69708e-07	1.7322e-06	0	0	0	0
K21039	0	0	0	2.00269e-06	0	0	0	0	0	0	0	0	0	0
K13766	0	0	0	0	0	0	0	0	1.05005e-07	1.90673e-06	0	0	0	0
K19659	0	0	0	0	0	0	0	0	0	2.01886e-06	0	0	0	0
K19242	0	0	0	0	0	0	0	0	0	0	0	0	2.03202e-06	0
K07339	0	0	0	0	4.55671e-07	0	0	0	0	0	0	0	1.57924e-06	0
K08082	2.04505e-06	0	0	0	0	0	0	0	0	0	0	0	0	0
K03392	0	0	0	0	0	0	0	0	0	0	2.08492e-06	0	0	0
K10677	0	0	5.72547e-07	0	1.51369e-06	0	0	0	0	0	0	0	0	0
K19213	0	0	0	0	0	0	0	0	0	2.08693e-06	0	0	0	0
K12276	0	0	0	0	0	0	0	0	4.71033e-08	2.04244e-06	0	0	0	0
K07020	0	0	0	0	0	0	0	0	4.70199e-07	1.64194e-06	0	0	0	0
K02637	0	0	0	0	0	0	0	0	0	0	1.99406e-06	0	1.26275e-07	0
K09983	0	0	0	0	0	0	0	0	0	2.1259e-06	0	0	0	0
K10925	0	0	0	0	0	0	0	0	0	2.13161e-06	0	0	0	0
K13714	0	0	0	0	0	0	0	0	2.69708e-07	1.87492e-06	0	0	0	0
K13060	0	0	0	0	0	0	0	0	1.26506e-07	2.0328e-06	0	0	0	0
K07394	0	0	0	0	0	0	0	0	0	2.16864e-06	0	0	0	0
K01390	0	0	5.02778e-08	1.21622e-07	6.12308e-07	5.94831e-07	1.44597e-07	0	0	0	1.40994e-07	5.10203e-07	0	0
K03821	0	0	0	0	0	0	0	0	8.73889e-08	2.09286e-06	0	0	0	0
K19172	1.08784e-06	0	0	0	0	0	0	1.10782e-06	0	0	0	0	0	0
K12279	0	0	0	0	0	0	0	0	3.68975e-07	1.83973e-06	0	0	0	0
K07465	0	0	0	0	2.2167e-06	0	0	0	0	0	0	0	0	0
K02674	2.03257e-06	0	0	0	1.98941e-07	0	0	0	0	0	0	0	0	0
K00413	0	0	0	0	0	0	0	0	0	2.23815e-06	0	0	0	0
K02634	0	0	0	0	0	0	0	0	0	0	2.16624e-06	0	7.36607e-08	0
K12280	0	0	0	0	0	0	0	0	1.69212e-07	2.07763e-06	0	0	0	0
K00685	0	0	0	0	0	0	0	0	0	2.26046e-06	0	0	0	0
K12256	0	0	0	0	1.04423e-07	0	0	0	1.10233e-07	2.05321e-06	0	0	0	0
K14080	6.0065e-07	0	0	0	0	0	0	0	0	5.09723e-08	1.13525e-06	0	4.85675e-07	0
K01318	0	0	0	0	0	0	2.27395e-06	0	0	0	0	0	0	0
K19610	0	0	0	0	1.87806e-06	0	0	0	3.96511e-07	0	0	0	0	0
K07004	1.42094e-06	0	6.35231e-08	0	4.52877e-07	0	0	2.06138e-07	0	2.3486e-08	0	1.08651e-07	0	0
K10932	0	0	0	2.27765e-06	0	0	0	0	0	0	0	0	0	0
K02275	0	0	0	0	5.89829e-07	0	0	7.99456e-08	1.9875e-07	1.4243e-06	0	0	0	0
K19133	0	0	0	2.30472e-06	0	0	0	0	0	0	0	0	0	0
K17326	0	0	2.70993e-07	0	0	0	0	1.15758e-06	0	4.25549e-08	0	0	8.46077e-07	0
K06324	0	0	0	0	0	0	0	0	0	0	2.3264e-06	0	0	0
K12520	0	0	0	4.33604e-07	0	0	0	0	0	0	0	1.89676e-06	0	0
K18306	0	0	0	0	3.51154e-07	0	0	0	0	1.99761e-06	0	0	0	0
K19278	0	0	0	0	0	1.35061e-07	0	9.98462e-08	0	7.96306e-08	0	0	0	2.04066e-06
K14683	0	0	0	0	0	0	0	0	0	2.35726e-06	0	0	0	0
K18145	0	0	0	0	0	0	0	0	0	2.36225e-06	0	0	0	0
K01907	0	0	0	3.87835e-08	2.62146e-07	0	0	0	0	2.06793e-06	0	0	0	0
K16152	0	5.34675e-07	0	0	1.72399e-06	7.90683e-08	0	5.84527e-08	0	0	0	0	0	0
K07167	0	0	0	0	0	0	0	0	2.91937e-07	2.14084e-06	0	0	0	0
K16872	0	0	0	0	0	0	0	0	1.15005e-07	2.32928e-06	0	0	0	0
K02672	2.2102e-06	0	0	0	1.17598e-07	0	0	0	1.24141e-07	0	0	0	0	0
K12286	0	0	0	0	0	0	0	0	0	2.459e-06	0	0	0	0
K16874	0	0	0	0	0	0	0	0	0	0	6.86254e-08	0	2.39396e-06	0
K05521	0	5.96123e-07	0	0	0	0	0	0	0	1.86924e-06	0	0	0	0
K04566	1.87158e-06	0	0	0	0	1.21503e-07	0	1.79646e-07	3.07717e-07	0	0	0	0	0
K11195	0	0	0	0	2.49168e-06	0	0	0	0	0	0	0	0	0
K12522	0	0	0	9.85592e-07	0	0	0	6.90331e-08	0	0	0	1.43957e-06	0	0
K07226	0	0	0	0	0	0	0	0	0	2.50129e-06	0	0	0	0
K10913	0	0	0	0	0	0	0	0	5.80683e-07	1.92636e-06	0	0	0	0
K07770	0	0	4.33589e-07	0	1.36033e-06	0	0	0	0	0	5.33579e-07	0	2.32356e-07	0
K13689	0	0	0	0	0	0	0	2.57985e-06	0	0	0	0	0	0
K11704	0	0	0	0	0	8.59227e-07	0	0	0	0	1.42919e-06	0	3.01682e-07	0
K01213	0	0	0	0	0	0	0	0	0	0	2.59029e-06	0	0	0
K12283	0	0	0	0	0	0	0	0	5.36692e-07	2.06155e-06	0	0	0	0
K10927	0	0	0	0	0	0	0	0	0	2.61858e-06	0	0	0	0
K09116	0	1.47927e-06	0	0	0	3.24425e-07	0	0	3.65172e-07	0	3.03271e-07	0	2.12549e-07	0
K04782	0	0	0	2.21066e-06	0	5.33376e-07	0	0	0	0	0	0	0	0
K02259	0	0	0	0	6.13805e-07	0	0	0	1.57663e-07	1.98145e-06	0	0	0	0
K19047	6.12044e-07	0	0	0	0	1.58935e-07	0	2.34992e-07	0	0	1.17495e-07	0	0	1.66499e-06
K02274	0	0	0	0	3.86961e-07	0	0	0	4.98428e-08	2.27644e-06	9.26854e-08	0	0	0
K07215	2.81599e-06	0	0	0	0	0	0	0	0	0	0	0	0	0
K09938	0	0	0	0	2.59443e-07	0	0	0	0	2.57636e-06	0	0	0	0
K20529	0	0	2.83838e-06	0	0	0	0	0	0	0	0	0	0	0
K02910	0	2.85287e-06	0	0	0	0	0	0	0	0	0	0	0	0
K02676	2.48078e-06	0	0	0	3.75612e-07	0	0	0	0	0	0	0	0	0
K00507	0	0	0	0	0	0	0	0	4.2506e-07	2.44912e-06	0	0	0	0
K13925	0	0	3.63453e-07	0	1.3884e-06	9.92282e-07	0	0	0	0	6.59038e-08	8.10521e-08	0	0
K12988	0	0	0	2.89133e-06	0	0	0	0	0	0	0	0	0	0
K00406	2.65401e-06	0	0	0	0	0	1.88394e-07	0	0	0	0	0	4.92165e-08	0
K10125	0	0	1.50513e-07	9.31998e-07	1.22484e-06	0	0	3.83265e-08	5.69276e-07	0	0	0	0	0
K07396	0	0	0	0	0	0	0	0	0	2.92849e-06	0	0	0	0
K00689	2.92992e-06	0	0	0	0	0	0	0	0	0	0	0	0	0
K13480	0	0	0	2.30811e-06	0	0	0	0	0	6.37858e-07	0	0	0	0
K02241	0	0	0	0	2.95496e-06	0	0	0	0	0	0	0	0	0
K18133	2.9586e-06	0	0	0	0	0	0	0	0	0	0	0	0	0
K19167	0	0	0	0	1.46314e-07	0	0	5.2279e-07	0	2.10298e-07	0	1.66345e-07	1.9266e-06	0
K09726	0	0	0	0	0	0	0	0	3.00008e-06	0	0	0	0	0
K17328	0	0	8.17667e-08	0	0	0	0	1.36989e-06	0	1.92601e-07	8.04984e-08	0	1.29989e-06	0
K13590	0	0	0	0	7.79174e-07	0	0	0	1.12094e-07	2.17864e-06	0	0	0	0
K10965	0	0	0	3.01244e-06	0	0	0	0	0	0	0	0	0	5.84206e-08
K15976	0	0	0	0	3.07713e-06	0	0	0	0	0	0	0	0	0
K09926	2.86299e-06	0	0	0	0	0	0	0	0	0	0	0	2.33843e-07	0
K15856	0	0	0	0	0	0	0	1.46777e-07	0	0	0	0	2.95189e-06	0
K12553	2.88535e-07	0	0	0	8.38867e-07	0	2.68537e-07	0	0	8.83521e-08	0	2.72489e-07	2.10459e-07	1.14171e-06
K10943	0	0	0	0	0	0	0	0	2.21385e-07	2.93341e-06	0	0	0	0
K13820	0	0	0	0	3.11196e-06	0	0	0	0	0	4.63254e-08	0	0	0
K13810	0	3.17932e-06	0	0	0	0	0	0	0	0	0	0	0	0
K12521	0	0	0	4.89681e-07	0	0	0	0	0	0	0	0	0	2.69391e-06
K19300	0	0	0	0	9.32075e-07	0	1.24213e-07	0	0	0	0	0	2.14168e-06	0
K19694	0	0	0	0	0	0	0	0	0	3.21845e-06	0	0	0	0
K05342	0	0	0	0	0	0	3.24457e-06	0	0	0	0	0	0	0
K05791	0	7.10048e-07	0	5.08713e-07	1.55666e-06	0	0	0	0	4.91615e-07	0	0	0	0
K06992	0	0	0	0	0	0	0	0	4.74397e-07	2.82426e-06	0	0	0	0
K12284	0	0	0	0	0	0	0	0	0	3.31424e-06	0	0	0	0
K15868	8.14158e-08	0	0	0	2.10981e-06	0	0	3.11348e-07	3.54892e-07	3.54083e-08	0	0	4.57099e-07	0
K10931	0	0	0	2.86555e-06	0	0	0	0	0	0	0	0	0	5.30012e-07
K01724	0	0	0	0	0	0	0	0	4.70199e-07	2.93243e-06	0	0	0	0
K17327	0	0	7.431e-08	0	0	0	0	1.55738e-06	0	1.75037e-07	0	0	1.61962e-06	0
K17248	0	0	0	0	0	0	0	0	0	0	0	0	3.44753e-06	0
K13004	0	0	0	0	0	0	0	0	6.79443e-08	8.96867e-07	6.96246e-07	0	1.80257e-06	0
K02936	0	3.46365e-06	0	0	0	0	0	0	0	0	0	0	0	0
K07157	0	0	0	0	0	0	0	0	1.61007e-07	3.30597e-06	0	0	0	0
K17950	0	0	2.28205e-07	0	3.10964e-06	0	0	0	0	0	0	0	0	1.77336e-07
K07399	3.22289e-06	0	0	3.84856e-08	0	0	1.91931e-07	0	0	5.70013e-08	0	0	0	4.60365e-08
K02665	2.06174e-06	0	0	0	0	0	0	0	1.67083e-07	1.3308e-06	0	0	0	0
K08973	3.65623e-06	0	0	0	0	0	0	0	0	0	0	0	0	0
K12240	0	0	0	0	1.25157e-06	0	0	2.97496e-07	2.07549e-07	0	0	2.19525e-07	1.69551e-06	0
K09743	0	3.69606e-06	0	0	0	0	0	0	0	0	0	0	0	0
K05575	0	0	0	0	0	0	0	0	0	4.28497e-08	3.55253e-06	0	5.10351e-08	6.92142e-08
K11705	0	0	0	0	0	8.06903e-07	0	0	0	0	2.28555e-06	0	0	6.58676e-07
K18144	0	0	1.00556e-07	0	1.28507e-06	0	0	0	0	2.36583e-06	0	0	0	0
K02667	2.98244e-06	0	0	4.62253e-08	0	0	2.08091e-07	5.16981e-07	0	0	0	0	0	0
K07501	3.68192e-06	0	0	0	0	0	1.02161e-07	0	0	0	0	0	0	0
K12282	0	0	0	0	0	0	0	0	0	3.78613e-06	0	0	0	0
K02703	0	0	0	0	0	0	0	0	0	0	3.72978e-06	0	1.04237e-07	0
K02689	0	0	0	0	0	0	0	0	0	0	3.67096e-06	0	1.84152e-07	0
K21053	2.22412e-06	0	0	0	0	0	0	0	0	1.38839e-06	0	0	2.63074e-07	0
K02663	1.61393e-06	0	0	0	0	0	0	0	1.39822e-07	2.12345e-06	0	0	0	0
K07485	0	1.38536e-06	1.12527e-07	0	0	2.38732e-06	0	0	0	0	0	0	0	0
K05581	0	0	0	0	0	0	0	0	0	0	3.47272e-06	0	4.14341e-07	0
K02488	0	0	0	0	2.98718e-06	0	0	0	0	0	9.10914e-07	0	0	0
K15852	0	0	0	0	0	0	0	0	3.66431e-07	3.55496e-06	0	0	0	0
K05576	0	0	0	0	0	0	0	0	0	0	3.99592e-06	0	0	0
K11089	3.92408e-06	0	0	0	0	0	0	4.43127e-08	0	3.53408e-08	0	0	0	0
K00404	2.92508e-06	0	0	3.6318e-07	3.12145e-07	0	3.84933e-07	0	0	6.3324e-08	0	0	0	0
K12228	1.66924e-06	0	1.98291e-06	0	0	8.17382e-08	0	0	6.90032e-08	2.18875e-07	0	7.43153e-08	0	0
K06981	0	4.09762e-06	0	0	0	0	0	0	0	0	0	0	0	0
K09977	4.16089e-06	0	0	0	0	0	9.96337e-08	0	0	0	0	0	0	0
K20484	0	2.10572e-06	0	0	0	0	0	0	2.18305e-06	0	0	0	0	0
K06876	0	0	0	0	0	0	0	0	9.35431e-08	4.277e-06	0	0	0	0
K02664	9.90594e-07	0	0	0	2.4166e-06	0	2.80096e-07	0	0	6.91438e-07	0	0	0	0
K19090	5.84564e-07	6.52085e-07	0	0	0	0	0	0	0	1.40424e-06	0	0	1.74055e-06	0
K08256	0	0	0	3.46807e-06	0	0	3.98535e-07	6.11625e-08	0	0	4.9323e-07	0	0	0
K02869	0	4.51453e-06	0	0	0	0	0	0	0	0	0	0	0	0
K03041	0	4.5279e-06	0	0	0	0	0	0	0	0	0	0	0	0
K05979	0	0	0	0	3.27793e-06	0	1.18472e-07	0	0	0	1.17298e-06	0	0	0
K09795	3.44003e-06	0	0	0	0	0	0	2.20513e-07	4.68422e-07	4.61816e-07	0	0	0	0
K07093	0	0	0	0	3.80151e-07	0	4.28516e-08	0	7.21909e-07	3.40171e-06	7.02841e-08	0	0	0
K14192	0	0	0	0	0	0	0	0	4.66704e-06	0	0	0	0	0
K12517	0	0	0	1.61311e-06	0	0	0	3.5791e-07	0	2.92957e-07	0	2.43103e-06	0	0
K09792	2.57789e-06	0	0	0	0	0	0	0	4.37905e-07	1.69264e-06	0	0	0	0
K07466	0	4.71082e-06	0	0	0	0	0	0	0	0	0	0	0	0
K00253	0	0	0	0	0	0	0	0	0	4.73765e-06	0	0	0	0
K06415	0	0	0	0	3.54757e-06	0	0	0	0	4.05994e-08	1.15168e-06	0	0	0
K09788	2.75909e-06	0	0	0	0	0	1.46856e-07	0	0	1.85907e-06	0	0	0	0
K07169	0	0	0	0	4.50017e-06	0	0	0	0	2.66006e-07	0	0	0	0
K05873	0	0	0	0	2.49484e-06	0	0	0	0	9.73727e-07	1.37583e-06	0	0	0
K16928	0	0	0	0	0	0	4.85103e-06	0	0	0	0	0	0	0
K07280	4.68442e-06	0	0	9.65477e-08	0	0	1.08656e-07	0	0	0	0	0	0	0
K06402	0	0	0	0	2.33499e-06	0	2.90684e-07	0	0	0	2.27844e-06	0	0	0
K01174	0	0	4.56038e-06	0	0	0	0	1.09221e-07	0	0	0	0	2.6949e-07	0
K11016	3.08689e-06	0	0	0	0	0	1.15269e-07	0	2.06515e-07	1.53815e-06	0	0	0	0
K05574	0	0	0	0	0	0	0	0	0	0	4.98497e-06	0	0	0
K20926	0	0	0	0	0	0	0	0	0	0	4.98672e-06	0	0	0
K04940	4.28083e-06	0	0	0	0	0	0	2.95592e-07	4.52466e-07	0	0	0	0	0
K07244	0	5.0823e-06	0	0	0	0	0	0	0	0	0	0	0	0
K02590	0	0	0	0	0	0	0	2.00336e-06	0	0	0	0	3.1577e-06	0
K05573	0	0	0	0	9.64215e-08	0	0	0	0	0	5.08071e-06	0	0	0
K20885	0	0	0	2.53072e-07	6.95194e-08	0	3.86013e-06	0	0	0	1.00346e-06	0	0	0
K18217	6.05564e-07	2.29938e-06	0	0	4.36705e-07	0	0	0	0	1.95305e-07	1.6068e-06	4.94152e-08	0	0
K11710	3.79265e-06	0	0	0	0	0	0	1.83182e-07	7.65282e-07	4.58122e-07	0	0	0	0
K18987	0	0	8.62296e-07	0	1.1336e-07	0	0	1.03858e-07	3.79518e-06	0	0	0	3.54887e-07	0
K12222	3.31276e-07	0	1.36316e-06	3.53583e-06	0	0	0	0	0	0	0	0	0	0
K18146	0	0	2.27217e-08	0	3.09736e-06	0	0	0	5.26064e-08	2.06072e-06	0	0	0	0
K00154	0	1.12113e-07	0	4.21086e-06	2.22708e-07	0	0	0	7.05298e-07	0	0	0	0	0
K08086	8.1771e-08	0	0	0	3.29686e-07	0	0	0	1.07556e-07	4.74193e-06	0	0	0	0
K05582	0	0	0	0	0	0	0	0	0	7.39201e-08	5.21772e-06	0	0	0
K03932	0	0	0	0	0	0	0	0	5.30483e-06	2.91729e-08	0	0	0	0
K17241	0	0	4.55305e-06	0	0	0	6.60079e-07	0	5.87749e-08	0	0	0	1.01136e-07	0
K09943	5.3968e-06	0	0	0	0	0	0	0	0	0	0	0	0	0
K01347	0	0	0	0	3.47837e-08	1.3167e-07	0	0	0	4.28593e-08	7.35508e-07	0	4.45525e-06	0
K20375	0	0	0	0	5.36982e-06	0	0	0	0	5.9089e-08	0	0	0	0
K19116	0	0	0	0	0	0	0	0	0	0	2.76769e-06	0	2.68347e-06	0
K01727	0	0	2.27582e-07	0	0	0	5.00609e-06	0	0	3.20258e-07	0	0	0	0
K03653	0	5.57895e-06	0	0	0	0	0	0	0	0	0	0	0	0
K00205	0	5.59289e-06	0	0	0	0	0	0	0	0	0	0	0	0
K14090	0	0	1.39473e-06	0	0	0	0	0	3.92299e-06	3.15296e-07	0	0	0	0
K19173	0	0	0	0	5.58269e-06	0	0	0	0	0	1.23745e-07	0	0	0
K17315	0	0	0	0	0	0	0	0	0	5.74055e-06	0	0	0	0
K01233	0	0	0	5.76391e-06	0	0	0	0	0	0	0	0	0	0
K00532	0	0	0	0	3.42763e-06	0	3.03186e-07	0	0	0	2.0429e-06	0	0	0
K12990	0	0	0	3.53962e-06	2.27901e-06	0	0	0	0	0	0	0	0	0
K10954	0	0	0	0	0	0	0	1.47696e-07	0	0	0	0	5.68579e-06	0
K07488	2.32469e-06	0	0	0	0	0	0	0	0	0	0	0	3.52315e-06	0
K00354	0	0	0	6.01406e-06	0	0	0	0	0	0	0	0	0	0
K19169	0	0	0	0	3.25678e-06	0	0	0	0	0	2.80867e-06	0	0	0
K09141	6.07233e-06	0	0	0	0	0	0	0	0	0	0	0	0	0
K18457	0	0	4.74192e-07	0	5.64083e-06	0	0	0	0	0	0	0	0	0
K13655	0	0	0	0	0	0	0	6.14642e-06	0	0	0	0	0	0
K12211	3.71712e-06	0	1.39714e-06	3.1984e-07	0	0	0	0	3.34868e-07	4.04555e-07	0	0	0	0
K13614	0	2.96347e-08	0	0	0	0	0	0	0	0	6.14699e-06	0	0	0
K09164	0	0	0	1.34219e-06	0	0	0	0	4.83677e-06	0	0	0	0	0
K06943	0	6.04501e-06	0	0	0	1.70104e-07	0	0	0	0	0	0	0	0
K15509	0	0	6.23136e-06	0	0	0	0	0	0	0	0	0	0	0
K02593	0	0	0	0	3.7393e-06	0	7.25023e-07	1.46043e-06	0	0	3.18685e-07	0	0	0
K11635	0	0	3.42823e-07	3.46948e-07	0	0	2.44654e-07	0	0	2.00986e-06	2.2823e-06	0	8.85295e-07	1.75262e-07
K16202	0	0	7.27091e-07	1.55134e-07	0	0	1.64493e-06	5.06464e-07	3.28994e-07	2.2977e-07	0	0	2.73508e-06	0
K05577	0	0	0	0	4.45416e-08	0	0	0	0	0	6.28095e-06	0	3.82322e-08	0
K16845	0	0	5.36059e-06	0	0	0	0	1.01817e-06	0	0	0	0	0	0
K02704	0	0	0	0	0	0	0	0	0	1.82259e-07	6.23491e-06	0	4.34149e-08	0
K17242	0	0	1.43699e-06	0	0	0	4.89337e-06	1.37658e-07	0	0	0	0	0	0
K16555	0	0	0	0	0	0	0	0	6.55781e-06	0	0	0	0	0
K00311	4.87077e-06	0	0	4.52241e-08	0	0	1.01792e-07	0	0	1.54202e-06	0	0	0	0
K05338	4.77556e-06	0	0	1.57573e-07	0	0	1.77335e-07	0	9.83304e-07	5.0469e-07	0	0	0	0
K00405	3.69389e-06	0	0	0	0	0	2.76435e-07	0	0	2.5342e-06	0	0	1.08325e-07	0
K20627	0	0	0	0	0	0	0	4.24856e-06	0	0	2.37006e-06	0	0	0
K13282	0	0	0	0	4.54707e-06	0	0	0	0	0	2.13691e-06	0	0	0
K15721	0	0	4.20722e-07	0	1.90561e-06	0	0	0	1.57939e-06	0	7.5383e-07	0	0	2.07692e-06
K19175	0	0	0	0	6.74507e-06	0	0	0	0	0	0	0	0	0
K00203	0	6.75046e-06	0	0	0	0	0	0	0	0	0	0	0	0
K19091	3.00719e-07	0	0	0	0	0	0	3.0083e-07	0	1.25191e-06	0	0	4.90188e-06	0
K09929	2.32021e-06	0	0	2.09658e-07	3.15891e-07	0	2.35953e-07	0	0	1.55263e-07	1.90524e-06	0	1.72115e-06	0
K12523	0	0	0	4.86325e-06	0	0	0	0	0	0	0	2.01462e-06	0	0
K08979	0	6.92297e-06	0	0	0	0	0	0	0	0	0	0	0	0
K16907	0	0	8.97025e-07	0	0	0	0	2.47491e-07	1.96787e-07	5.15387e-07	3.72594e-06	7.89358e-07	6.269e-07	0
K06208	0	0	0	0	0	2.60076e-07	0	6.75773e-06	0	0	0	0	0	0
K07683	0	0	0	0	4.85388e-06	0	1.14155e-07	0	4.30222e-07	1.6414e-06	0	0	0	0
K07398	0	7.10048e-06	0	0	0	0	0	0	0	0	0	0	0	0
K00581	0	7.10048e-06	0	0	0	0	0	0	0	0	0	0	0	0
K02635	0	3.97415e-07	0	0	0	0	0	0	0	0	6.72869e-06	0	0	0
K00752	0	0	0	0	0	0	0	7.14459e-06	0	0	0	0	0	0
K20859	3.04867e-07	0	1.78344e-07	0	3.22885e-06	0	0	5.26736e-07	6.015e-07	0	2.22943e-06	0	8.33895e-08	0
K13277	0	0	0	0	0	0	6.93483e-06	3.08816e-07	0	0	0	0	0	0
K02385	0	0	0	0	1.17966e-06	0	0	1.02687e-06	1.32306e-06	0	7.67656e-07	0	3.01522e-06	0
K02705	0	1.28632e-07	0	0	0	0	0	0	0	0	7.06608e-06	0	1.60132e-07	0
K05580	0	0	0	0	0	0	0	0	0	0	7.42429e-06	0	0	0
K03802	0	0	0	0	4.80524e-06	0	2.1042e-07	0	0	0	2.49246e-06	0	0	0
K14988	6.56701e-06	0	3.60085e-07	0	9.58705e-08	0	0	4.4825e-08	0	0	2.11695e-07	1.08996e-07	1.27735e-07	0
K06436	0	0	1.90569e-07	0	3.84402e-06	0	1.13695e-07	0	0	0	2.48726e-06	0	8.91057e-07	0
K07152	3.47286e-06	0	0	1.13367e-07	0	0	5.10341e-07	1.26436e-07	0	3.47926e-06	0	0	0	0
K17899	1.64207e-07	0	4.21087e-07	0	0	0	2.32563e-06	9.58684e-07	8.4019e-07	1.53338e-07	0	0	2.89456e-06	0
K19088	9.02911e-07	0	0	0	0	0	0	0	0	2.94454e-06	0	0	3.93651e-06	0
K05571	0	0	7.78888e-06	0	0	0	0	0	0	0	0	0	0	0
K07213	7.39248e-07	6.2533e-06	0	0	0	0	0	0	0	0	0	8.17468e-07	0	0
K20626	0	0	0	0	0	0	0	5.48133e-06	0	0	2.36383e-06	0	0	0
K13281	9.28618e-08	0	0	0	6.09887e-06	0	0	2.13923e-07	1.90026e-07	4.26527e-08	2.67403e-07	0	1.01601e-07	8.95648e-07
K18983	0	0	5.25124e-07	0	0	0	1.72311e-06	1.8316e-06	0	0	0	0	3.83872e-06	0
K19418	0	7.92465e-06	0	0	0	0	0	0	0	0	0	0	0	0
K17206	6.19554e-08	0	0	0	0	0	0	0	1.74023e-06	0	4.64897e-06	1.52529e-06	0	0
K01971	2.41596e-07	0	0	0	3.91591e-06	0	0	1.3914e-07	7.42195e-07	2.21937e-08	1.19766e-06	1.65066e-06	1.32166e-07	0
K17735	0	0	1.41078e-06	0	0	0	2.11152e-06	8.33343e-07	0	5.60141e-08	0	0	3.66046e-06	0
K10851	0	0	0	0	7.94816e-06	0	0	0	0	2.43137e-07	0	0	0	0
K10811	0	0	0	0	0	0	0	2.84896e-06	0	0	5.35027e-06	0	0	0
K04798	0	8.218e-06	0	0	0	0	0	0	0	0	0	0	0	0
K20374	1.40749e-07	6.54373e-06	8.32063e-08	0	7.91031e-07	1.09649e-07	9.82451e-08	0	0	0	3.27662e-07	1.99383e-07	0	0
K10978	0	8.30938e-06	0	0	0	0	0	0	0	0	0	0	0	0
K06880	0	4.66115e-07	0	0	0	0	0	1.36647e-06	0	0	0	0	6.44084e-06	6.55793e-08
K13924	0	0	2.05931e-07	0	0	0	0	9.77491e-07	0	0	5.6116e-06	0	1.58876e-06	0
K03409	0	0	1.49561e-07	0	0	0	0	1.55961e-06	5.14361e-07	2.29306e-06	0	0	3.90209e-06	0
K09607	0	0	0	0	0	0	0	8.47604e-06	0	0	0	0	0	0
K18934	5.93617e-06	0	0	0	0	0	0	0	4.67099e-07	2.20201e-06	0	0	0	0
K18816	1.27117e-06	2.97922e-06	1.65249e-07	0	7.84533e-07	4.40744e-07	0	0	1.81508e-06	2.59496e-07	9.76113e-07	0	0	0
K20151	0	0	0	0	0	0	0	0	2.39566e-06	6.2193e-06	0	0	0	9.13712e-08
K18976	0	0	0	0	0	0	0	0	0	0	0	0	0	8.81464e-06
K10979	9.26257e-07	0	4.58846e-07	0	3.42146e-06	0	9.59059e-08	3.37554e-07	2.61736e-07	0	2.91128e-06	0	4.11588e-07	0
K01455	8.56158e-06	0	0	0	0	0	0	0	0	0	0	0	1.97305e-07	8.91957e-08
K08975	0	8.87561e-06	0	0	0	0	0	0	0	0	0	0	0	0
K07132	0	0	0	0	0	0	0	3.80472e-06	0	0	0	0	5.07506e-06	0
K09138	5.81221e-07	0	0	0	4.16416e-06	0	1.49989e-06	2.80006e-07	1.43343e-06	0	8.36835e-07	0	1.5898e-07	0
K11711	0	0	0	0	0	0	0	8.96936e-06	0	0	0	0	0	0
K03265	0	8.87561e-06	1.35808e-07	0	0	0	0	0	0	0	0	0	0	0
K05572	0	0	0	0	0	0	0	0	0	9.8169e-08	8.16661e-06	0	8.8512e-07	0
K09137	0	0	0	0	0	0	9.16572e-06	0	0	0	0	0	0	0
K07178	0	7.54776e-06	0	0	4.88661e-07	0	0	0	0	1.23693e-06	0	0	0	0
K04093	0	7.62576e-06	9.08868e-07	0	8.29649e-07	0	0	0	0	0	0	0	0	0
K15231	0	9.46731e-06	0	0	0	0	0	0	0	0	0	0	0	0
K09964	9.09608e-06	0	0	0	3.75612e-07	0	0	0	0	0	0	0	0	0
K16171	0	0	0	0	0	0	3.44243e-06	0	0	4.1238e-06	0	0	0	1.915e-06
K14153	1.22072e-06	0	0	4.06657e-06	8.29649e-07	0	4.64775e-07	2.19236e-07	0	1.66411e-06	0	4.71616e-07	5.64597e-07	0
K01771	0	0	0	0	7.27342e-08	0	0	1.21027e-06	8.23128e-06	0	0	0	0	0
K07734	0	6.53111e-06	0	0	7.4784e-07	0	0	0	2.50625e-07	2.01293e-06	0	0	0	0
K19059	0	0	0	0	9.55672e-07	0	0	0	0	8.69224e-06	0	0	0	0
K03053	0	9.68248e-06	0	0	0	0	0	0	0	0	0	0	0	0
K14089	0	0	8.68884e-06	0	0	0	0	1.03184e-06	0	0	0	0	0	0
K06320	0	1.35851e-07	0	0	0	0	0	6.3483e-06	5.49913e-07	8.2198e-07	0	0	1.88128e-06	0
K01474	0	0	0	0	0	0	0	0	9.08815e-06	0	0	7.01505e-07	0	0
K18216	4.91764e-07	8.24274e-06	0	0	3.93903e-07	5.4729e-08	0	4.04594e-08	0	0	2.42755e-07	0	3.07453e-07	5.21213e-08
K12954	4.7654e-07	0	2.59677e-07	3.15808e-07	5.53099e-07	4.408e-06	7.01719e-07	2.5565e-07	0	3.35818e-07	1.34591e-06	4.71616e-07	7.99935e-07	0
K20261	0	0	0	0	6.76646e-07	0	0	0	2.55445e-07	8.90843e-06	1.10256e-07	0	0	0
K12658	0	0	0	0	4.85364e-06	0	0	0	0	0	0	0	0	5.12142e-06
K00187	0	1.00242e-05	0	0	0	0	0	0	0	0	0	0	0	0
K01170	0	1.01613e-05	0	0	0	0	0	0	0	0	0	0	0	0
K19115	0	0	0	0	2.95725e-06	0	8.83898e-08	0	0	0	5.03496e-06	0	2.12199e-06	0
K00176	0	0	3.19076e-06	0	8.39257e-07	0	4.87931e-06	0	0	2.47386e-07	0	0	1.07954e-06	0
K16793	0	0	0	0	0	0	1.03858e-05	0	0	0	0	0	0	0
K18933	0	1.04059e-05	0	0	0	1.80857e-07	0	0	0	0	0	0	0	0
K19100	0	0	6.21857e-08	0	0	0	7.42009e-08	6.12215e-08	6.292e-07	4.88261e-08	0	0	0	9.71838e-06
K02690	0	0	0	4.29745e-08	0	0	0	4.94982e-07	4.81859e-08	6.36499e-08	9.91934e-06	0	3.79043e-08	0
K03432	0	1.07442e-05	0	0	0	0	0	0	0	0	0	0	0	0
K15790	0	0	2.78067e-06	0	7.97453e-06	0	0	0	0	0	0	0	0	0
K17898	0	0	2.13743e-06	1.35611e-07	0	0	2.79502e-06	9.93505e-07	9.76847e-07	2.00854e-07	0	0	3.50393e-06	4.05545e-08
K03382	0	0	2.9724e-07	5.25244e-08	0	0	0	2.04842e-06	0	0	7.08267e-06	0	1.43615e-06	0
K05339	4.59268e-06	3.03639e-06	0	0	0	0	0	0	7.24669e-07	1.85304e-06	0	0	0	7.33953e-07
K02595	0	0	7.72436e-07	0	3.23229e-06	0	0	6.71059e-06	0	0	2.67403e-07	0	0	0
K03862	0	0	1.55376e-06	0	6.19607e-06	0	0	0	1.37327e-06	3.43628e-07	6.72371e-07	0	0	8.66178e-07
K05937	0	9.52504e-06	0	0	2.04602e-07	0	0	0	0	0	1.32397e-06	0	0	0
K02866	0	1.10657e-05	0	0	0	0	0	0	0	0	0	0	0	0
K05793	0	0	5.61166e-07	8.72001e-06	1.79003e-06	0	0	0	0	0	0	0	0	0
K12055	4.79066e-06	0	0	7.18398e-07	2.29231e-06	1.12793e-07	3.03186e-07	0	0	0	3.33534e-07	0	2.60205e-06	0
K20455	3.48026e-06	2.31538e-06	0	5.7662e-08	6.68864e-07	0	9.73406e-08	0	4.54124e-07	4.09228e-06	0	0	0	0
K00443	0	1.10768e-05	0	1.00217e-07	0	0	0	0	0	0	0	0	0	0
K15904	0	1.12962e-05	0	0	0	0	0	0	0	0	0	0	0	0
K12227	4.11893e-06	0	0	6.12081e-06	0	0	0	0	0	1.07292e-06	0	0	0	0
K08566	3.81939e-06	1.70139e-07	4.47266e-07	3.21207e-07	5.55716e-07	0	0	0	0	6.06288e-06	7.4326e-08	0	0	0
K20113	0	5.86338e-06	0	0	0	6.97404e-07	0	0	2.63032e-07	0	1.87307e-06	0	0	2.79379e-06
K10120	0	0	9.33025e-07	1.76438e-07	0	1.47743e-07	0	3.03378e-06	1.80997e-07	0	4.4008e-06	0	2.67278e-06	0
K08965	0	0	5.54708e-08	0	0	0	0	5.40487e-07	0	1.48404e-06	6.20892e-06	0	3.28837e-06	0
K20445	0	0	0	0	0	0	1.16467e-05	0	0	0	0	0	0	0
K12243	0	0	0	0	2.02952e-07	0	0	0	1.07122e-07	0	0	0	0	1.13537e-05
K21220	0	1.17158e-05	0	0	0	0	0	0	0	0	0	0	0	0
K00440	0	1.1775e-05	0	0	0	0	0	0	0	0	0	0	0	0
K14083	6.17659e-08	0	9.69065e-06	0	0	0	0	2.06318e-06	0	0	0	0	0	0
K07696	0	0	0	0	6.9134e-06	5.85474e-07	0	6.49233e-07	7.41383e-07	4.29112e-07	4.45328e-07	0	0	2.09091e-06
K16905	0	0	2.02838e-07	0	0	0	7.26086e-07	0	0	0	9.86071e-06	2.50977e-07	7.07643e-07	1.31446e-07
K17243	0	0	5.69787e-06	0	0	0	2.06268e-06	2.56934e-07	2.88763e-07	6.72244e-08	0	0	3.61018e-06	0
K08989	2.38463e-06	0	0	0	0	0	4.24005e-07	0	0	0	0	0	0	9.20921e-06
K03330	0	1.20333e-05	0	0	0	0	0	0	0	0	0	0	0	0
K18792	0	0	0	0	1.19309e-05	1.17862e-07	0	0	0	0	0	0	0	0
K00584	0	1.21456e-05	0	0	0	0	0	0	0	0	0	0	0	0
K09928	0	0	0	0	1.63416e-07	0	0	0	1.35542e-07	2.5297e-06	0	0	0	9.37032e-06
K06868	0	1.22623e-05	0	0	0	0	0	0	0	0	0	0	0	0
K05792	5.35741e-08	0	1.14461e-05	0	2.89265e-07	0	0	0	0	4.28155e-07	7.18026e-08	0	0	0
K13963	0	2.91965e-06	0	0	0	0	8.29304e-07	1.46364e-06	0	1.09141e-07	8.21083e-07	0	6.4206e-06	0
K06351	0	0	0	0	3.17105e-06	0	8.63212e-06	0	0	0	7.88611e-07	0	0	0
K01499	0	1.2592e-05	0	0	0	0	0	0	0	0	0	0	0	0
K10896	0	1.26127e-05	0	0	0	0	0	0	0	0	0	0	0	0
K09741	0	1.27408e-05	0	0	0	0	0	0	0	0	0	0	0	0
K19075	5.10873e-07	0	0	0	0	0	5.69026e-06	3.07456e-07	0	9.4904e-07	3.01146e-06	0	2.28671e-06	0
K05967	0	1.05977e-06	0	0	0	0	8.72548e-06	1.50356e-06	1.3217e-07	1.36056e-06	0	0	0	0
K13039	0	1.28203e-05	0	0	0	0	0	0	0	0	0	0	0	0
K17244	0	0	0	0	0	0	0	0	2.44287e-07	1.55031e-06	1.11346e-05	0	0	0
K18198	0	0	1.18966e-05	0	0	0	0	1.01464e-06	0	2.89002e-08	0	0	0	0
K09469	0	0	1.20989e-05	0	0	0	0	8.64498e-07	0	0	0	0	0	0
K01844	0	0	1.39404e-06	4.30602e-07	0	0	4.51015e-06	8.89981e-07	1.41801e-06	8.09446e-07	0	0	3.52636e-06	0
K03090	0	0	7.79519e-06	0	0	0	0	0	0	5.35155e-06	0	0	0	0
K00437	0	0	1.08195e-05	0	0	0	0	2.2878e-06	0	0	0	5.12749e-08	0	0
K15039	0	0	1.3207e-05	0	0	0	0	0	0	0	0	0	0	0
K00197	5.79716e-07	0	2.08659e-07	0	0	0	3.84317e-06	6.26451e-07	2.93745e-07	7.61066e-07	3.49952e-06	0	2.21184e-06	1.25701e-06
K07159	0	1.3371e-05	0	0	0	0	0	0	0	0	0	0	0	0
K16906	0	0	8.79019e-07	0	0	0	1.23668e-06	1.98839e-07	0	0	1.01648e-05	1.80832e-07	8.2759e-07	0
K16153	0	4.13402e-07	1.06718e-05	0	0	0	0	2.42114e-06	0	1.31031e-08	0	0	0	0
K13611	9.63159e-09	0	1.19147e-05	0	0	0	0	1.62664e-06	0	0	0	0	0	1.42917e-08
K05579	0	0	0	0	0	0	0	0	0	0	1.29811e-05	0	6.41062e-07	0
K06019	3.48482e-07	0	0	0	4.42256e-06	0	5.69261e-06	0	9.97793e-07	0	1.74753e-06	0	4.1499e-07	0
K03242	0	1.36399e-05	0	0	0	0	0	0	0	0	0	0	0	0
K10908	0	0	1.37076e-05	0	0	0	0	0	0	0	0	0	0	0
K20533	0	0	1.35648e-05	0	0	0	0	0	0	2.12621e-07	0	0	0	0
K20531	0	0	1.36779e-05	0	0	0	0	0	0	1.57237e-07	0	0	0	0
K11688	0	0	0	0	6.53663e-07	0	1.31623e-05	0	0	0	0	0	0	1.29739e-07
K03167	0	1.39682e-05	0	0	0	0	0	0	0	0	0	0	0	0
K20528	0	0	5.10891e-06	0	0	0	0	8.86728e-06	0	0	0	0	0	0
K18011	7.65055e-08	0	2.57555e-06	5.70856e-07	0	0	4.37287e-06	5.06885e-07	1.52052e-06	2.82189e-07	0	0	4.04311e-06	1.13522e-07
K07333	0	1.41349e-05	0	0	0	0	0	0	0	0	0	0	0	0
K08097	0	1.41513e-05	0	0	0	0	0	0	0	0	0	0	0	0
K18008	0	0	1.15049e-05	0	0	0	0	2.73064e-06	0	0	0	0	0	0
K00534	0	0	1.07033e-05	0	0	0	0	3.56298e-06	0	0	0	0	0	0
K18853	0	1.43498e-05	0	0	0	0	0	0	0	0	0	0	0	0
K00171	0	0	5.13039e-06	0	0	0	9.25797e-06	0	0	0	0	0	0	0
K09713	0	1.44229e-05	0	0	0	0	0	0	0	0	0	0	0	0
K18136	4.186e-07	0	0	5.77165e-06	3.91182e-07	0	1.31486e-06	0	0	3.45262e-06	8.61631e-07	0	2.25284e-06	0
K09128	0	0	0	0	0	0	1.21698e-05	0	0	0	0	2.3321e-06	0	0
K20895	0	0	0	0	1.45166e-05	0	0	0	0	0	0	0	0	0
K01623	3.20594e-07	0	0	0	1.59784e-06	0	0	3.14381e-07	0	0	1.18384e-05	0	4.47937e-07	0
K01184	0	0	0	0	0	0	0	1.4562e-05	0	0	0	0	0	0
K06928	9.54809e-07	0	0	0	0	0	4.94971e-06	2.59935e-07	0	1.24384e-06	0	4.79521e-07	0	6.69715e-06
K09004	0	1.47012e-05	0	0	0	0	0	0	0	0	0	0	0	0
K20532	0	0	1.45845e-05	0	0	0	0	0	0	2.49885e-07	0	0	0	0
K15023	9.09543e-07	2.03258e-07	1.80386e-07	0	4.60916e-07	2.40223e-07	3.63606e-06	1.34993e-06	8.83981e-07	2.72822e-06	1.19361e-06	2.18408e-07	2.07122e-06	8.00719e-07
K18237	0	1.49193e-05	0	0	0	0	0	0	0	0	0	0	0	0
K08717	1.40749e-07	0	6.29623e-06	8.60967e-08	0	0	0	5.19361e-06	3.04541e-06	1.29296e-07	0	0	7.59389e-08	0
K07239	0	4.05453e-07	0	0	0	0	0	0	0	1.03958e-06	0	0	0	1.35476e-05
K02322	0	1.49252e-05	0	1.41549e-07	0	0	0	0	0	0	0	0	0	0
K03851	0	0	1.19182e-05	0	0	0	0	3.15619e-06	0	0	0	0	0	0
K04076	3.73335e-08	0	0	0	3.30275e-06	0	0	0	1.11137e-05	8.13769e-08	6.45028e-07	0	0	0
K01133	0	0	1.17389e-05	0	5.14643e-08	1.28708e-07	0	3.28843e-06	0	0	0	0	0	0
K06932	0	1.52153e-05	0	0	0	0	0	0	0	0	0	0	0	0
K12218	3.64112e-06	0	1.95295e-06	8.59266e-06	0	0	0	5.77275e-08	0	1.06175e-06	0	0	0	0
K14440	2.14736e-06	9.42542e-08	4.24247e-08	4.44222e-08	0	5.57965e-08	0	1.2719e-05	4.70199e-08	0	4.11753e-08	1.7239e-07	0	0
K18335	0	0	0	0	1.08393e-05	0	0	0	0	0	0	0	0	4.61073e-06
K06953	0	1.55762e-05	0	0	0	0	0	0	0	0	0	0	0	0
K16011	0	0	0	0	6.31783e-07	0	0	0	0	0	1.4947e-05	0	0	0
K14561	0	1.56124e-05	0	0	0	0	0	0	0	0	0	0	0	0
K00201	0	1.56157e-05	0	0	0	0	0	0	0	0	0	0	0	0
K06914	0	1.56628e-05	0	0	0	0	0	0	0	0	0	0	0	0
K01849	0	0	3.03711e-06	3.65754e-07	0	0	5.41115e-06	1.34985e-06	1.74523e-06	3.18854e-07	0	0	3.45558e-06	0
K02670	7.34415e-06	0	0	9.3138e-08	3.40081e-07	0	2.06315e-07	5.67419e-08	6.7407e-07	6.94397e-06	0	0	5.86159e-08	0
K00613	8.96492e-07	0	0	0	9.13336e-06	0	0	5.46678e-07	3.052e-06	4.84437e-08	1.15409e-06	0	9.23163e-07	0
K10941	0	0	1.11475e-05	0	0	0	0	2.97866e-06	0	1.65449e-06	0	2.87263e-08	2.2187e-08	0
K16844	0	0	1.24465e-05	0	0	0	0	3.5004e-06	0	0	0	0	0	0
K04056	0	0	1.25363e-05	0	0	0	0	3.46702e-06	0	0	0	0	0	0
K12069	0	0	1.60955e-05	0	0	2.40223e-07	0	0	0	0	0	0	0	0
K02201	0	1.63857e-05	0	0	0	0	0	0	0	0	0	0	0	0
K12950	0	0	4.07424e-07	0	0	1.47743e-07	1.62048e-07	1.56872e-05	0	0	0	0	0	0
K12537	4.55924e-08	0	0	0	0	0	0	5.23968e-08	0	0	0	1.63159e-05	0	0
K00400	0	1.65774e-05	0	0	0	0	0	0	0	0	0	0	0	0
K01046	0	0	1.03585e-05	5.88125e-07	0	0	2.33739e-06	7.11664e-07	0	6.31031e-07	2.5287e-07	0	1.74365e-06	0
K03626	0	1.66982e-05	0	0	0	0	0	0	0	0	0	0	0	0
K03519	0	0	7.359e-07	0	0	0	0	4.93145e-06	0	0	7.01109e-06	0	4.0258e-06	0
K02076	5.66509e-06	0	0	0	7.87274e-06	0	0	0	1.09176e-06	2.08868e-06	0	0	0	0
K00202	0	1.6615e-05	0	0	0	0	0	0	0	0	1.06228e-07	0	0	0
K19170	3.08155e-06	0	0	0	3.28874e-06	0	0	1.31997e-06	1.05005e-07	0	9.00088e-06	0	0	0
K11180	0	0	1.29535e-05	0	0	0	0	3.9412e-06	0	0	0	0	0	0
K07445	0	0	0	0	0	0	0	1.34453e-06	1.55702e-05	0	0	0	0	0
K18986	0	0	4.26828e-06	0	0	0	5.62185e-07	6.32507e-07	1.27859e-06	4.93456e-08	8.40122e-06	0	1.74353e-06	0
K19161	0	0	0	2.74839e-07	0	1.64562e-05	0	0	0	0	0	0	2.25492e-07	0
K06045	0	0	0	0	0	0	0	0	0	8.58131e-07	0	0	0	1.61344e-05
K00319	0	1.69958e-05	0	0	0	0	0	0	0	0	0	0	0	0
K08068	6.56582e-07	0	0	6.66333e-08	1.52088e-05	7.89536e-07	3.25969e-07	0	0	0	0	0	0	0
K11181	0	0	1.27773e-05	0	0	0	0	4.3562e-06	0	0	0	0	0	0
K00577	0	1.71361e-05	0	0	0	0	0	0	0	0	0	0	0	0
K14138	3.13239e-07	7.50051e-08	0	3.53373e-08	0	0	2.92572e-06	5.16704e-07	1.19726e-06	2.0162e-06	5.79903e-06	2.01716e-07	2.41272e-06	1.69082e-06
K17246	0	3.22e-07	0	0	0	0	0	0	2.23389e-07	1.61912e-06	1.49617e-05	0	1.57283e-07	0
K08688	0	0	0	9.25645e-07	1.63773e-05	0	0	0	0	0	0	0	0	0
K02280	0	0	0	0	6.01578e-07	0	0	1.68163e-05	0	0	0	0	0	0
K13877	1.41736e-07	0	0	0	6.6923e-06	0	1.39725e-07	5.2135e-06	0	3.46802e-08	2.68948e-07	0	0	4.98559e-06
K14564	0	1.76008e-05	0	0	0	0	0	0	0	0	0	0	0	0
K00064	8.63712e-08	0	0	5.87746e-07	5.56851e-06	0	0	0	1.57663e-07	0	0	0	1.31147e-06	9.94793e-06
K00194	1.52007e-06	2.12083e-06	1.50035e-07	0	0	0	4.50537e-06	5.28338e-07	4.8737e-07	1.86858e-06	2.59312e-06	5.44979e-07	2.33489e-06	1.04656e-06
K04784	3.46344e-07	2.59458e-06	3.4271e-06	2.28436e-07	3.45993e-06	0	0	0	2.99248e-07	7.07895e-09	1.25296e-07	0	7.07241e-06	2.0902e-07
K10094	8.85853e-08	0	0	3.02352e-06	1.10377e-07	0	2.5667e-07	1.51066e-07	0	4.06839e-06	8.86146e-06	0	1.30278e-06	0
K20447	0	0	0	0	0	0	2.50526e-06	5.09341e-06	0	1.13134e-07	6.07112e-06	0	4.11141e-06	0
K09764	0	0	5.59448e-06	0	1.39371e-06	0	8.99883e-07	3.30555e-06	0	0	4.04137e-06	0	2.66078e-06	0
K16846	0	0	1.2779e-05	0	0	0	0	5.28056e-06	0	0	0	0	0	0
K08724	0	1.47927e-07	0	0	0	0	0	0	3.67699e-07	1.75678e-05	0	0	0	0
K07535	0	0	1.0989e-06	2.03692e-07	0	0	0	3.16217e-06	0	0	1.04719e-05	0	3.17307e-06	0
K06857	0	0	1.40066e-05	0	0	0	0	4.16024e-06	0	0	0	0	0	0
K01482	0	0	1.32815e-05	0	4.91373e-06	0	0	0	0	0	0	0	0	0
K18210	0	1.84038e-05	0	0	0	0	0	0	0	0	0	0	0	0
K05772	0	0	1.56616e-05	0	0	0	0	2.7917e-06	0	0	0	0	0	0
K00332	1.94245e-06	0	0	0	0	3.17871e-07	2.84811e-07	2.34992e-07	0	1.54103e-06	1.21801e-07	8.67012e-07	1.11607e-07	1.30356e-05
K14989	9.21e-06	0	1.18747e-07	1.259e-07	1.26462e-07	0	0	0	0	0	1.26409e-06	1.43776e-07	7.47589e-06	0
K06985	1.57663e-05	0	0	0	4.75063e-07	0	0	0	0	2.237e-06	0	0	0	0
K17910	3.39043e-06	1.72438e-06	8.66455e-07	0	6.56074e-06	3.7652e-06	0	0	0	2.18916e-06	0	0	0	0
K18554	3.59385e-08	0	0	0	0	0	0	0	0	2.67875e-07	0	0	0	1.83054e-05
K07046	0	0	1.55343e-05	0	0	0	0	3.08681e-06	0	0	0	0	0	0
K02656	1.11588e-07	0	0	6.36149e-06	9.27779e-07	0	4.67343e-07	0	0	4.01993e-06	5.03654e-06	0	1.76589e-06	0
K20941	6.2146e-08	0	0	7.70896e-08	0	0	8.6758e-07	1.78631e-05	0	0	0	0	0	0
K00192	0	1.893e-05	0	0	0	0	0	0	0	0	0	0	0	0
K17245	6.6879e-08	5.82074e-07	0	0	0	0	0	0	0	1.77568e-06	1.66321e-05	0	0	0
K13063	0	1.87858e-06	0	0	1.75901e-06	0	0	0	2.84638e-07	1.47786e-05	1.78405e-07	0	0	2.29829e-07
K16915	1.51861e-07	0	1.24418e-05	4.29208e-07	0	0	3.93914e-07	3.03291e-06	0	1.02006e-06	0	0	1.70998e-06	0
K00150	0	1.9365e-05	0	0	0	0	0	0	0	0	0	0	0	0
K00183	5.40113e-07	0	1.75501e-07	0	1.17668e-05	7.65674e-08	0	5.96152e-07	2.81534e-06	4.22115e-07	9.93231e-07	0	1.37941e-07	1.96886e-06
K16922	0	0	1.09644e-05	0	1.06186e-07	0	0	0	8.45648e-06	2.60955e-08	0	0	0	0
K00638	4.20364e-06	0	2.27425e-06	1.82877e-07	0	5.88209e-07	4.10285e-07	0	0	0	8.25529e-06	1.43776e-07	2.93806e-06	5.93209e-07
K18119	0	0	0	0	0	0	1.97043e-05	0	0	0	0	0	5.90861e-08	0
K21030	0	2.24699e-07	0	0	0	0	0	1.32337e-07	2.39758e-06	5.1362e-07	1.57315e-05	0	8.96627e-07	0
K09119	0	1.9916e-05	0	0	0	0	0	0	0	0	0	0	0	0
K09960	0	0	5.52038e-06	2.82565e-07	0	0	1.03759e-05	1.75579e-06	0	2.18091e-06	0	0	0	0
K20489	2.88705e-06	0	0	0	0	1.01515e-05	0	3.47908e-07	2.20201e-06	2.19573e-07	0	2.41958e-06	0	1.90307e-06
K18921	0	1.38321e-06	0	2.60303e-06	0	0	0	0	0	1.06022e-05	0	5.57365e-06	0	0
K07562	0	2.02595e-05	0	0	0	0	0	0	0	0	0	0	0	0
K00260	2.11123e-06	0	4.07424e-07	0	0	0	1.59503e-05	1.80498e-06	0	0	0	0	0	0
K05567	0	0	1.40184e-05	0	0	0	2.00125e-06	0	0	0	3.72018e-06	0	6.35756e-07	0
K02662	3.35685e-06	0	1.38191e-07	0	6.23059e-06	0	5.1923e-06	5.10822e-07	1.31505e-06	1.49501e-06	1.0417e-06	0	3.48659e-07	7.88678e-07
K10819	0	8.47217e-07	1.35286e-05	0	0	0	1.60614e-06	2.51582e-06	0	2.1084e-07	1.10167e-06	3.2513e-07	3.1271e-07	0
K16843	0	0	1.668e-05	0	0	0	6.45244e-07	3.01802e-06	0	0	0	0	1.33929e-07	0
K07741	4.31082e-06	6.46805e-07	0	2.14264e-06	0	0	0	1.3467e-05	0	0	0	0	0	0
K00801	0	0	0	0	0	0	0	0	0	9.5159e-07	0	0	0	1.97788e-05
K00193	0	2.07647e-05	0	0	0	0	0	0	0	0	0	0	0	0
K00091	2.2467e-06	0	3.42472e-07	0	0	0	0	3.77442e-06	1.08929e-05	0	3.5276e-06	0	0	0
K07013	0	9.54546e-06	8.35616e-06	0	0	7.42198e-07	0	2.14903e-06	0	0	0	0	0	0
K20485	0	1.9863e-05	0	0	2.12551e-07	2.1263e-07	0	0	0	0	5.10865e-07	0	0	0
K06350	0	0	0	0	2.77409e-06	0	1.06965e-05	0	3.06292e-06	3.35522e-06	9.54045e-07	0	0	0
K19062	0	1.05802e-06	0	1.65921e-07	1.42506e-05	0	0	9.35915e-07	0	0	2.13922e-06	0	2.41302e-06	0
K11691	0	0	1.69483e-05	0	0	0	0	0	0	0	4.0206e-06	0	0	0
K00555	0	2.10583e-05	0	0	0	0	0	0	0	0	0	0	0	0
K16306	0	2.12416e-05	0	0	0	0	0	0	0	0	0	0	0	0
K00320	0	2.13015e-05	0	0	0	0	0	0	0	0	0	0	0	0
K05773	0	0	1.81142e-05	0	0	0	0	3.18916e-06	0	0	0	0	0	0
K09805	0	0	1.12158e-05	0	0	0	0	2.96569e-06	0	7.22215e-06	0	0	0	0
K03264	0	2.14664e-05	0	0	0	0	0	0	0	0	0	0	0	0
K06951	0	0	1.78421e-05	0	0	0	0	3.71362e-06	0	0	0	0	0	0
K19272	0	1.78165e-05	5.21263e-07	0	9.25221e-08	1.15696e-07	1.03663e-07	2.82249e-06	0	1.36426e-07	8.55295e-08	0	0	0
K00015	0	0	2.89757e-06	0	0	0	2.40441e-06	0	1.54243e-05	0	0	1.03481e-06	6.8628e-08	0
K06603	0	0	0	0	3.10266e-06	0	0	3.30515e-06	3.9068e-07	1.97411e-06	6.16926e-06	0	6.80838e-06	2.17172e-07
K00992	5.70346e-06	0	0	0	0	0	0	1.44225e-05	0	1.85428e-06	0	0	0	0
K02323	0	2.21104e-05	0	0	0	0	0	0	0	0	0	0	0	0
K00200	0	2.21113e-05	0	0	0	0	0	0	0	0	0	0	0	0
K07717	0	0	1.52664e-05	0	0	0	0	3.03961e-06	0	0	2.7315e-06	1.11886e-06	0	0
K03279	6.74549e-06	0	0	0	0	0	8.34211e-08	0	0	5.48933e-08	0	1.45429e-05	0	8.86679e-07
K09930	7.48018e-06	0	0	1.63219e-07	1.63948e-07	3.07517e-07	1.28583e-06	0	9.69571e-08	1.78035e-06	6.74429e-06	0	4.12647e-06	1.95243e-07
K10121	0	0	4.5154e-07	0	0	0	5.05564e-06	1.16351e-06	0	0	1.30028e-05	6.57733e-07	2.01671e-06	0
K02589	0	0	0	0	0	0	0	3.09777e-07	0	7.09729e-07	6.52482e-06	0	1.49012e-05	0
K18095	0	0	0	0	0	0	0	4.49549e-08	0	1.36067e-06	0	0	0	2.11419e-05
K06174	0	2.22311e-05	0	0	0	4.41673e-07	0	0	0	0	0	0	0	0
K01668	4.40032e-07	0	6.56405e-07	4.06555e-06	0	0	1.78791e-06	2.02738e-07	1.4131e-07	1.89986e-06	9.52901e-06	0	3.99326e-06	0
K18012	5.82059e-08	0	3.24084e-06	1.44823e-07	0	0	7.51547e-06	2.09352e-06	1.31396e-06	1.19457e-06	0	0	7.13731e-06	1.72736e-07
K17830	0	2.294e-05	0	0	0	0	0	0	0	0	0	0	0	0
K11782	0	1.88843e-06	8.01037e-08	0	0	0	0	2.08465e-05	0	6.28947e-08	0	0	7.49092e-08	0
K07096	0	0	1.96712e-05	0	0	0	0	3.32894e-06	0	0	0	0	0	0
K16849	0	0	0	6.55883e-07	0	0	2.00253e-05	0	0	1.39029e-06	0	0	0	1.0446e-06
K19427	0	0	0	0	0	0	7.23738e-06	0	0	1.64063e-06	7.1362e-08	0	0	1.42172e-05
K07276	6.55761e-08	0	0	0	0	0	0	0	0	1.60985e-06	0	0	0	2.15219e-05
K21055	0	0	1.33333e-05	0	0	0	0	7.04975e-07	9.31287e-06	0	0	0	0	0
K01473	0	3.1097e-07	1.08642e-07	0	0	0	0	2.31539e-06	1.52504e-05	0	4.96834e-06	4.5745e-07	0	0
K14087	0	0	1.94526e-05	0	0	0	0	3.96332e-06	0	0	0	0	0	0
K00966	0	1.94615e-06	0	0	0	0	0	0	0	8.01333e-07	0	0	0	2.06771e-05
K07069	5.02671e-06	0	0	0	0	0	6.35523e-07	0	9.40977e-06	6.71656e-06	0	4.02977e-07	1.23632e-06	0
K03318	0	0	0	1.53564e-05	0	0	1.33632e-07	0	1.49249e-07	0	1.55893e-06	2.23738e-06	4.55633e-07	3.7241e-06
K02671	3.96807e-06	2.00957e-07	2.89804e-06	0	0	0	0	1.11107e-06	0	1.45032e-05	0	0	1.12147e-06	0
K13530	0	0	2.38674e-05	0	0	0	0	0	0	1.27958e-07	0	0	0	0
K04800	0	2.40261e-05	0	0	0	0	0	0	0	0	0	0	0	0
K06608	0	0	0	0	0	5.67013e-07	9.75472e-06	1.25603e-05	0	0	0	1.26396e-06	0	0
K00809	0	2.41974e-05	0	0	0	0	0	0	0	0	0	0	0	0
K06937	5.31569e-07	0	1.12756e-05	0	0	6.90114e-08	7.86941e-06	2.69785e-06	6.20706e-08	1.74477e-06	0	0	0	0
K09939	0	0	1.65633e-05	0	0	0	0	5.87371e-06	2.56679e-07	1.84826e-06	0	0	0	0
K06416	0	4.01914e-06	2.45223e-06	0	5.78529e-07	0	4.3781e-06	5.71886e-06	0	3.6577e-06	3.74364e-06	0	0	0
K19130	0	6.04501e-06	0	0	0	0	0	0	0	1.85926e-05	0	0	0	0
K13529	0	4.0392e-06	0	0	0	1.24878e-07	1.44348e-05	4.3812e-08	0	6.00145e-06	0	0	0	0
K20454	0	0	0	0	0	0	0	3.18257e-06	2.14689e-05	0	0	0	0	0
K20608	0	0	1.43009e-05	7.52376e-08	0	0	1.75615e-07	1.62702e-07	1.5587e-06	2.57431e-07	4.58762e-06	0	3.54395e-06	0
K11212	0	2.4702e-05	0	0	0	0	0	0	0	0	0	0	0	0
K21023	0	0	0	5.54815e-06	0	0	0	0	4.66319e-07	2.10319e-06	0	1.53548e-05	0	1.45015e-06
K10122	0	2.26611e-07	2.31278e-06	0	8.89259e-08	0	2.39969e-07	0	0	2.12396e-05	6.26339e-07	0	2.73063e-07	0
K01166	8.48632e-08	0	0	8.05227e-06	1.0574e-07	0	1.18509e-07	9.77486e-08	4.30804e-07	8.72049e-06	1.66172e-06	0	5.81374e-06	0
K17675	0	9.7701e-07	4.47732e-07	2.20532e-07	2.74851e-06	0	1.13658e-06	3.79524e-06	2.93478e-06	1.32271e-06	6.52051e-06	2.05837e-07	4.95548e-06	0
K02450	2.88535e-07	0	4.82257e-08	1.02392e-05	7.98741e-06	0	5.41196e-08	4.46529e-08	1.2431e-06	2.85977e-06	0	5.83906e-08	0	2.48737e-06
K15632	0	1.27707e-07	0	0	0	0	2.70468e-07	0	2.26287e-05	0	2.44358e-06	0	0	0
K03124	0	2.55522e-05	0	0	0	0	0	0	0	0	0	0	0	0
K00210	0	0	2.01287e-05	0	0	0	0	5.33383e-06	0	0	0	1.10897e-07	0	0
K03405	3.24197e-08	0	1.13863e-05	1.20646e-07	5.24292e-07	0	5.1685e-06	2.20394e-06	1.99983e-06	7.29513e-07	0	9.18504e-08	3.31708e-06	0
K11918	0	0	0	6.15448e-06	0	0	0	0	0	0	0	0	0	1.94335e-05
K16323	7.21708e-06	0	0	0	2.3298e-06	0	0	1.19239e-05	2.08152e-06	2.12797e-06	0	0	0	0
K02291	1.69341e-06	0	8.20506e-08	0	3.34855e-06	0	0	3.23113e-07	1.56815e-06	1.42764e-06	5.65445e-07	0	3.49445e-07	1.63645e-05
K00333	4.44473e-06	9.1591e-07	0	1.1959e-07	2.04049e-06	0	4.05449e-07	5.55231e-08	0	5.77822e-07	8.86058e-07	0	2.60178e-07	1.61963e-05
K20486	0	2.335e-05	0	0	8.2783e-07	7.59125e-07	0	0	0	0	1.02035e-06	0	0	0
K10800	0	0	0	0	0	0	0	0	0	1.47777e-06	0	0	1.93844e-07	2.43473e-05
K01576	0	0	0	0	1.56851e-06	0	2.20806e-06	2.25085e-05	9.25653e-08	0	0	0	0	0
K02278	0	0	1.44973e-07	0	0	0	0	0	1.62983e-07	0	0	0	2.63072e-05	0
K19051	2.4601e-08	2.59457e-07	0	3.20796e-08	0	0	0	0	2.63189e-05	2.25992e-08	0	0	2.82948e-08	0
K13009	0	0	2.05483e-07	9.60734e-06	5.55841e-06	0	4.56566e-06	0	1.16519e-07	4.06847e-06	2.06444e-07	0	0	2.37171e-06
K09696	5.80221e-07	5.29887e-07	1.7591e-07	0	3.70417e-06	0	0	4.64994e-06	1.26735e-06	1.88512e-07	2.00509e-06	0	1.14097e-05	2.30004e-06
K11912	0	0	2.0147e-05	0	1.02036e-06	9.53612e-08	0	5.35781e-06	1.97274e-07	0	0	0	0	0
K08153	6.56774e-06	2.48978e-06	0	1.26217e-07	1.29805e-05	0	7.10235e-08	0	6.22493e-07	2.75145e-06	9.96212e-07	0	4.18371e-07	0
K20765	6.25308e-08	0	3.21043e-06	2.99504e-07	0	0	7.76307e-06	1.93953e-06	2.77607e-06	1.05133e-06	0	0	9.97706e-06	0
K00786	0	0	0	0	3.99461e-07	0	0	8.06361e-06	1.73396e-05	0	1.32937e-06	0	0	0
K12214	5.2211e-06	2.76642e-06	2.93619e-06	1.57822e-05	0	0	0	2.01421e-07	0	2.68868e-07	0	0	0	0
K00590	0	0	2.32476e-05	0	3.9512e-06	0	0	0	0	0	0	0	0	0
K10213	2.10341e-06	2.20477e-06	0	0	7.87775e-06	1.0022e-07	0	2.78716e-06	2.42087e-06	2.11622e-06	4.50677e-06	0	0	3.14969e-06
K06974	0	2.76799e-05	0	0	0	0	0	0	0	0	0	0	0	0
K01236	0	0	7.54686e-07	4.20371e-08	1.44703e-06	0	0	0	1.33723e-07	2.51539e-05	1.81684e-07	0	0	0
K06883	0	1.79196e-05	0	0	0	0	9.79726e-06	0	0	0	0	0	0	0
K00368	2.01319e-06	0	0	8.3013e-07	0	0	7.86992e-07	0	0	3.91834e-06	1.08693e-05	1.12865e-07	9.21205e-06	0
K17865	2.90611e-07	0	0	7.20982e-07	1.13022e-05	0	3.0883e-06	5.02104e-07	0	8.8273e-07	1.09819e-05	0	0	0
K20525	1.59815e-05	0	0	0	0	0	0	5.03892e-06	2.34266e-06	0	0	0	0	4.59172e-06
K16951	1.76265e-06	0	3.594e-07	0	8.3424e-07	0	9.55986e-06	3.76842e-06	0	6.94904e-08	1.03923e-05	1.01182e-06	1.08186e-07	1.13093e-07
K12070	0	1.19585e-06	1.71108e-05	0	0	3.1755e-08	0	0	9.72301e-06	0	0	0	0	0
K08282	0	0	0	0	0	0	0	0	0	2.04281e-06	0	0	2.47184e-08	2.61818e-05
K09703	2.25943e-06	1.02693e-06	2.24154e-06	0	5.30601e-06	8.6217e-08	2.56228e-06	4.26158e-07	4.35068e-06	2.82246e-07	6.922e-06	2.33245e-07	2.84039e-07	2.3172e-06
K20527	0	0	1.43221e-05	2.04524e-06	0	0	3.97131e-07	9.15322e-06	0	2.3882e-06	0	0	0	0
K09740	0	0	2.37074e-05	0	0	0	0	4.75541e-06	0	0	0	0	0	0
K07772	0	0	0	0	0	2.51754e-07	0	0	0	0	3.72224e-07	2.7785e-05	8.83928e-08	0
K03280	4.42318e-07	0	1.2372e-07	0	2.80348e-05	0	0	0	0	0	0	0	0	0
K02919	0	7.13218e-06	0	0	0	0	0	0	0	3.16624e-06	9.267e-06	0	0	9.08157e-06
K13531	0	0	0	0	0	0	0	0	0	2.87709e-05	0	0	0	0
K00955	3.18754e-06	0	0	0	1.81704e-07	0	0	8.13432e-08	1.68878e-06	3.30582e-06	1.47382e-05	0	5.76087e-06	0
K07705	4.59855e-06	0	9.45564e-07	0	1.66346e-06	0	5.73271e-06	4.08947e-06	5.23263e-07	1.31095e-06	4.98114e-06	4.43945e-07	4.70851e-06	0
K07254	0	2.90081e-05	0	0	0	0	0	0	0	0	0	0	0	0
K03390	1.81025e-07	8.32088e-07	1.98424e-05	0	0	0	4.3379e-07	5.45248e-06	4.15097e-07	7.56402e-07	0	0	1.12318e-06	0
K08365	2.78585e-07	1.46907e-06	0	1.43255e-06	1.92107e-07	0	3.71004e-07	1.60443e-07	0	2.30683e-05	0	0	2.15236e-06	0
K15629	4.80892e-08	2.70531e-05	0	4.77222e-07	7.78948e-07	0	0	0	0	4.4176e-08	1.10781e-07	6.13101e-07	1.0523e-07	0
K13626	0	0	1.0215e-06	3.2966e-07	1.45358e-06	0	4.17434e-06	5.41635e-06	3.49556e-07	1.40165e-06	1.07961e-05	0	4.30952e-06	0
K09684	2.37268e-06	2.2904e-06	1.34581e-06	2.48582e-07	4.55082e-08	0	1.55877e-05	1.90497e-07	0	2.03904e-06	3.47571e-06	5.96071e-07	4.59141e-07	7.35721e-07
K07821	0	0	0	0	0	0	0	0	0	5.23667e-06	0	2.42712e-05	1.85699e-07	0
K19975	1.27429e-07	2.80796e-05	1.49089e-07	1.87362e-07	4.25178e-07	0	0	0	0	5.85298e-08	0	6.31797e-07	0	2.83626e-07
K02473	0	0	1.31805e-05	0	0	9.68283e-08	9.33512e-06	6.85852e-06	4.91967e-07	5.69139e-08	0	0	0	0
K06998	0	0	2.41295e-05	0	6.22921e-07	0	0	4.66893e-06	6.5758e-07	0	0	0	0	0
K12536	0	0	0	0	3.50145e-06	0	0	0	6.4238e-07	2.26518e-06	0	2.36813e-05	3.81004e-08	0
K19273	1.46121e-05	0	0	0	0	0	0	1.55194e-06	1.40542e-05	0	0	0	0	0
K13015	3.26787e-06	0	1.50177e-06	0	3.93367e-06	0	0	0	1.98108e-05	1.19703e-07	8.42187e-07	8.11671e-07	0	0
K13630	0	0	0	3.48758e-07	7.98668e-07	0	0	1.25148e-05	0	1.67264e-05	0	0	0	0
K12981	1.15309e-06	0	4.37603e-07	0	2.89348e-05	0	0	0	0	0	0	0	0	0
K19244	0	2.23219e-06	0	0	0	0	0	0	2.84947e-05	0	0	0	0	0
K20988	0	0	1.1042e-06	5.58407e-06	1.91341e-06	0	0	0	0	7.48157e-06	1.25075e-07	1.25735e-05	2.37615e-07	1.78199e-06
K19138	8.97459e-07	2.12762e-05	0	0	3.84214e-07	5.32417e-06	0	1.34475e-07	3.18158e-07	1.07248e-07	4.17917e-07	0	0	2.05899e-06
K03227	0	0	0	0	0	2.3975e-05	0	0	8.13252e-07	0	0	0	0	6.42209e-06
K02022	0	4.95884e-06	0	0	0	0	0	1.17793e-07	0	4.15282e-06	0	0	0	2.20413e-05
K19973	8.11142e-08	2.91748e-05	0	0	8.62042e-07	0	1.13238e-07	0	0	7.45138e-08	2.80289e-07	5.74526e-07	0	1.2036e-07
K18675	0	0	2.45574e-06	2.61662e-07	0	0	3.29627e-06	1.21484e-07	0	0	2.1577e-06	0	2.30397e-05	0
K03203	0	0	0	1.06668e-05	1.10377e-07	0	1.21014e-07	2.90802e-07	0	9.80769e-06	0	8.03127e-06	0	2.51847e-06
K00972	0	0	9.12378e-08	0	0	0	0	3.99674e-06	0	2.17347e-06	3.33208e-06	0	2.21498e-05	0
K15975	0	2.9837e-05	0	1.54179e-07	7.26586e-07	0	8.6758e-08	0	0	5.13801e-07	7.15816e-08	2.64105e-07	1.01835e-07	0
K17947	2.58049e-06	3.51785e-06	0	0	0	0	0	6.05838e-08	1.57779e-05	9.76348e-06	6.09006e-08	0	0	0
K15515	0	0	1.64376e-05	5.23051e-08	0	0	1.07933e-05	4.30038e-06	0	0	0	3.58389e-07	0	0
K10353	0	7.39634e-07	0	0	0	0	0	0	0	3.12105e-05	0	0	0	0
K13252	9.98861e-07	0	9.98759e-06	1.26536e-07	9.75924e-06	0	2.62871e-06	2.71115e-07	1.02043e-06	3.35076e-06	4.70283e-07	0	3.27564e-06	8.63682e-08
K08087	0	0	0	8.84261e-06	0	0	2.84811e-07	0	0	0	0	1.80628e-05	0	4.8436e-06
K18431	0	1.91713e-06	0	0	4.63066e-06	3.46338e-07	1.23538e-07	0	9.37734e-07	4.8179e-06	1.91662e-05	0	0	1.30872e-07
K19129	0	2.39163e-06	0	0	0	0	0	1.91025e-06	0	2.75099e-05	0	0	2.60746e-07	0
K00818	9.13263e-06	0	0	2.98264e-07	1.01485e-05	0	0	9.9955e-06	1.14437e-06	1.8102e-06	0	0	0	7.74412e-08
K20807	0	0	0	0	0	0	1.59427e-06	3.09134e-05	0	0	0	0	1.01368e-07	0
K00102	1.04111e-07	2.2937e-06	2.35157e-05	0	0	0	0	2.5528e-06	0	4.20867e-06	0	0	0	0
K18591	5.60989e-07	3.13798e-05	0	0	0	0	0	0	0	0	1.40145e-07	4.20479e-07	2.66243e-07	0
K08088	0	0	0	8.21505e-06	0	0	0	0	0	0	0	2.1597e-05	0	3.11824e-06
K07257	0	0	2.91227e-05	0	0	0	0	3.81776e-06	0	0	0	0	0	0
K06886	2.05715e-06	0	1.17419e-06	2.31983e-07	1.71942e-06	0	3.50265e-07	2.74334e-05	0	0	0	0	0	0
K03044	0	3.29851e-05	0	0	0	0	0	0	0	0	0	0	0	0
K07561	0	3.32315e-05	0	0	0	0	0	0	0	0	0	0	0	0
K00303	0	1.41632e-07	1.23005e-05	0	4.41509e-07	0	0	5.37589e-06	3.53274e-07	3.42342e-06	1.05809e-05	0	7.03125e-07	7.97068e-08
K20530	2.39306e-08	6.27991e-07	1.37605e-05	5.61962e-07	0	3.68492e-08	0	1.00738e-05	0	8.27117e-06	0	0	0	5.60182e-08
K13280	0	2.57972e-05	0	0	4.28966e-07	0	0	2.18656e-06	0	0	4.47416e-06	3.2513e-07	2.67857e-07	0
K07268	1.51861e-07	0	5.17081e-08	2.95959e-06	0	0	2.61683e-07	1.00061e-07	0	4.3625e-06	1.34658e-05	0	1.21216e-05	6.55793e-08
K07318	3.14113e-08	5.29692e-06	9.66175e-06	2.67482e-07	0	0	2.90994e-06	2.03153e-06	0	2.47287e-06	0	0	2.08887e-06	8.78566e-06
K16963	8.91366e-06	0	0	0	2.15014e-05	0	0	0	0	3.1326e-06	0	0	0	0
K10018	0	0	0	0	0	0	5.76697e-07	3.30649e-05	0	0	0	0	7.78106e-08	0
K19134	2.47135e-06	2.63605e-07	0	4.27071e-07	2.44056e-05	1.78646e-06	3.29149e-06	0	0	0	1.00429e-06	4.15863e-08	4.20118e-08	0
K03738	1.34344e-07	1.1509e-05	6.49461e-06	3.67902e-08	3.65124e-06	0	0	3.72095e-06	2.37677e-06	2.00156e-06	5.5315e-07	0	3.50143e-06	0
K07777	1.12208e-07	0	1.63533e-07	0	0	0	0	9.02789e-07	2.21385e-07	2.11173e-06	1.20342e-05	0	1.84993e-05	0
K00316	0	0	0	1.09144e-05	0	0	4.42643e-08	0	4.17052e-08	0	0	2.11622e-05	0	2.04231e-06
K18480	9.43806e-08	0	0	0	0	0	0	3.40828e-05	0	8.67006e-08	0	2.67396e-07	0	0
K04562	0	1.63578e-06	1.98576e-07	0	0	0	0	1.4563e-06	4.53659e-07	3.14946e-06	8.042e-06	0	1.94088e-05	2.04572e-07
K17228	0	0	0	0	0	8.36947e-08	1.49981e-07	3.44536e-05	0	0	0	0	0	7.97068e-08
K16698	4.71536e-07	4.55868e-06	5.91053e-07	0	0	0	1.57611e-05	1.17679e-06	0	3.31249e-06	4.04682e-06	3.79103e-07	3.11203e-06	1.39937e-06
K09123	0	0	0	0	0	0	1.59054e-05	0	1.71321e-05	0	0	1.95781e-06	0	0
K00132	1.79946e-05	0	2.67096e-06	2.39788e-06	0	0	6.50797e-06	1.71274e-06	0	7.80261e-07	0	2.25287e-07	2.97744e-06	0
K17838	2.48151e-05	5.80949e-07	9.83774e-06	0	0	0	0	0	9.66045e-08	6.74688e-08	0	0	0	0
K10021	0	0	0	0	0	0	1.17986e-06	3.42671e-05	0	0	0	0	0	0
K19128	0	7.68081e-06	0	0	0	0	0	0	0	2.78448e-05	0	0	0	0
K18285	5.6104e-08	0	0	0	0	1.66064e-07	0	3.50156e-05	0	1.41297e-07	0	0	0	1.66499e-07
K02972	1.93043e-06	0	2.99121e-06	1.12258e-05	1.34175e-06	0	0	0	0	4.87671e-06	0	1.08067e-05	1.81514e-06	8.45375e-07
K11211	0	0	0	9.52483e-06	0	0	4.81989e-07	0	4.74397e-07	5.81839e-06	1.0987e-05	0	8.59677e-06	0
K05305	0	0	4.75203e-07	0	0	0	1.71071e-05	0	4.06516e-06	2.71594e-06	7.10283e-06	0	4.14954e-06	3.40214e-07
K01848	7.67114e-07	1.56628e-06	0	6.15606e-06	4.4127e-07	2.00687e-05	0	0	7.8523e-07	1.79912e-06	0	0	0	4.40351e-06
K03200	0	6.76953e-07	0	7.35679e-06	1.81564e-06	1.79824e-07	1.18472e-07	0	0	6.28928e-06	0	4.97292e-06	5.46863e-06	9.12123e-06
K07219	2.84959e-06	0	1.70782e-07	0	4.00194e-06	0	6.67469e-06	1.6608e-06	1.87864e-06	2.73121e-06	4.89931e-06	4.57051e-07	7.97733e-06	2.7403e-06
K02487	7.68254e-06	0	1.56269e-06	2.32466e-05	7.1477e-07	1.65627e-07	0	0	9.83935e-08	1.31326e-06	1.10781e-07	0	1.15641e-06	0
K11897	1.17933e-05	0	0	0	2.00217e-05	0	0	0	0	1.45643e-06	0	0	0	3.02886e-06
K16248	5.3268e-07	5.77588e-07	8.15028e-07	1.64475e-07	0	0	6.197e-08	6.79855e-06	4.10175e-06	2.07277e-06	1.70156e-05	0	4.13779e-06	6.58676e-08
K00412	1.25987e-06	0	0	7.4593e-06	0	0	6.58793e-07	2.39623e-06	0	1.60322e-06	1.75578e-07	2.28289e-05	0	0
K02840	7.87445e-07	0	5.90764e-07	4.4315e-06	3.06141e-05	0	0	6.46227e-08	0	0	0	0	0	0
K19171	4.75991e-06	0	3.64108e-08	0	0	0	0	1.07343e-06	1.22624e-05	0	7.35786e-06	1.1208e-05	0	0
K07739	0	1.58546e-05	6.76173e-06	0	0	0	0	0	0	1.40796e-05	0	4.49865e-08	0	0
K12982	5.73791e-08	0	0	9.69019e-06	0	0	8.01032e-08	0	4.34325e-07	1.00035e-05	5.00996e-06	0	1.15436e-05	0
K16961	1.23477e-05	0	0	0	2.38325e-05	0	2.22018e-07	0	0	7.00148e-07	4.81657e-08	0	0	0
K08728	4.19751e-06	3.68421e-06	0	0	0	0	0	0	0	2.93964e-05	0	0	0	0
K17733	8.1771e-08	0	4.30741e-07	1.74673e-05	0	0	1.92248e-06	6.15291e-06	0	0	5.97545e-06	0	5.29502e-06	0
K11646	0	1.31116e-05	1.98551e-05	0	0	0	0	4.39537e-06	0	0	0	0	0	0
K06994	6.14146e-06	2.50755e-06	0	0	0	0	0	0	6.15516e-07	2.81576e-05	0	0	0	0
K16950	1.30222e-06	1.82064e-06	3.85179e-07	0	1.10186e-06	0	1.48706e-05	5.27412e-06	7.6781e-08	0	1.19404e-05	4.13459e-07	1.91603e-07	8.53839e-08
K18094	0	0	0	0	3.1327e-07	0	0	0	0	1.69163e-06	0	0	0	3.54721e-05
K09697	2.20265e-06	0	1.45569e-06	4.23717e-06	0	0	9.98249e-06	2.9343e-06	0	4.47854e-06	3.68068e-06	0	8.66793e-06	0
K10794	1.2561e-06	0	6.9254e-06	0	0	0	0	1.00553e-05	0	0	1.9463e-05	0	0	0
K18856	0	0	2.45469e-05	9.03654e-08	0	0	5.00021e-06	8.01349e-07	1.57265e-06	1.05811e-06	3.42321e-07	8.19811e-08	4.25359e-06	0
K19976	0	3.60296e-05	0	3.24754e-07	8.19245e-07	0	1.00701e-07	0	0	0	2.49257e-07	3.06551e-07	7.89222e-08	0
K06888	0	0	1.42174e-05	0	7.16211e-06	1.45019e-07	4.24039e-06	9.39363e-07	0	2.88553e-08	9.0316e-06	8.04696e-07	1.35451e-06	0
K02107	2.05715e-06	1.98909e-05	2.18802e-07	0	2.5667e-06	1.74829e-06	9.73355e-06	0	0	6.87183e-07	2.9317e-07	0	7.87018e-07	0
K03309	0	0	2.25201e-05	0	7.96393e-08	0	0	1.53778e-05	0	4.1231e-08	0	0	0	0
K18866	8.04679e-08	0	2.37391e-05	4.82515e-07	0	0	5.82782e-06	5.08856e-07	1.12212e-06	1.53338e-07	1.64003e-06	3.54687e-07	4.35707e-06	0
K18118	4.14732e-08	0	1.83427e-06	1.55838e-07	0	0	1.39518e-05	1.54886e-05	1.64607e-06	4.69457e-07	0	1.19214e-07	4.60079e-06	0
K01721	0	0	1.39688e-06	0	4.09548e-06	0	6.81524e-07	3.22512e-05	0	0	0	0	0	0
K18199	0	0	0	0	0	0	0	0	0	0	0	0	0	3.84823e-05
K11616	4.53875e-08	0	7.75407e-07	0	2.8842e-06	1.41435e-07	3.16813e-07	3.42701e-05	0	0	0	0	0	6.73478e-08
K07033	2.9166e-07	0	1.11219e-05	0	3.90664e-06	0	0	3.04107e-07	1.74271e-05	0	3.57848e-06	9.35013e-08	2.03322e-06	0
K10019	0	0	0	0	0	0	0	3.254e-05	0	0	0	0	0	6.26417e-06
K18893	4.94092e-06	8.90529e-08	0	8.01089e-06	1.03564e-07	2.17029e-07	6.13225e-07	3.8741e-07	0	7.66152e-06	1.10635e-05	0	5.82022e-06	0
K00803	2.36689e-07	0	1.56411e-06	2.28901e-05	0	0	2.43913e-07	2.85129e-06	0	0	3.30705e-06	0	1.14697e-07	7.79382e-06
K14333	0	0	0	0	0	0	3.13293e-07	3.89011e-05	0	0	0	0	0	0
K07469	8.35807e-07	0	2.39152e-05	0	0	6.92392e-08	6.32448e-06	5.86862e-06	1.7307e-07	1.3574e-06	0	0	0	7.1589e-07
K07395	0	0	1.54322e-06	0	4.79321e-06	0	0	0	3.17525e-07	2.83328e-05	0	0	0	4.29845e-06
K03231	0	3.93877e-05	0	0	0	0	0	0	0	0	0	0	0	0
K07463	0	3.95401e-05	0	0	0	0	0	0	0	0	0	0	0	0
K06044	0	0	6.22128e-07	0	2.32354e-06	0	6.85209e-08	0	1.77882e-07	3.38092e-05	1.40153e-07	0	0	2.40524e-06
K06157	6.27455e-08	0	1.02041e-06	1.55855e-05	1.14391e-07	1.43042e-07	4.90085e-06	3.03674e-07	1.80266e-06	8.44507e-08	1.58618e-07	0	1.15311e-06	1.43719e-05
K08961	1.17654e-05	1.95399e-06	2.57935e-06	7.83786e-08	7.5293e-08	0	0	1.54e-05	4.10464e-06	3.61734e-06	2.27188e-08	0	2.14754e-08	2.39281e-07
K20381	0	3.64619e-05	0	0	0	0	0	0	0	0	0	0	0	3.50997e-06
K18348	1.35553e-07	1.40511e-07	3.06441e-05	3.56389e-08	0	0	4.10284e-06	4.83694e-07	6.81517e-07	2.5633e-07	9.57605e-07	0	2.68226e-06	0
K12071	0	2.42795e-07	1.09839e-05	0	0	0	0	1.24763e-05	1.62534e-05	0	3.35217e-08	1.30249e-07	0	0
K15526	3.22055e-07	3.93372e-05	0	0	1.14652e-07	0	0	0	0	0	6.88912e-07	0	0	0
K02569	8.53413e-07	0	0	1.30881e-05	4.21777e-07	3.04306e-07	6.61886e-07	0	0	4.36437e-06	1.00485e-05	4.08594e-06	7.39975e-06	0
K08363	1.72628e-07	0	0	6.56373e-06	0	0	6.99083e-07	1.98839e-07	0	1.70446e-05	0	1.0301e-05	4.54677e-06	1.76293e-06
K19050	1.58244e-05	1.89708e-06	1.34623e-05	6.3751e-08	0	0	0	3.55178e-06	6.62829e-06	4.7211e-08	0	0	0	7.62589e-08
K02650	5.90293e-06	0	3.56147e-06	0	1.70041e-07	0	6.09418e-06	1.22128e-06	0	2.42768e-05	0	0	2.36073e-07	1.64669e-07
K07234	3.46858e-06	0	0	7.90685e-06	5.67655e-07	0	2.18374e-07	1.2678e-07	0	1.15502e-05	1.11818e-05	0	6.81008e-06	0
K09778	0	0	1.92507e-05	0	0	0	0	2.85459e-06	0	1.17518e-06	0	0	0	1.86618e-05
K06317	0	7.60766e-07	0	0	0	0	3.63184e-06	3.50228e-06	1.40295e-05	0	7.03298e-06	0	1.30498e-05	0
K10762	0	6.4161e-07	0	5.20787e-06	5.0332e-07	2.4738e-07	0	2.54268e-05	0	8.86061e-06	0	0	0	1.24489e-06
K02282	1.66258e-07	0	0	0	4.3718e-06	3.33891e-07	0	3.51305e-05	3.80639e-07	8.4915e-08	1.65031e-06	0	6.05888e-08	0
K05874	0	0	4.09542e-08	7.07752e-06	3.90091e-06	2.0126e-07	5.36052e-08	0	0	4.3676e-07	0	2.56752e-05	0	5.05318e-06
K06395	0	4.20423e-06	0	0	1.76249e-06	0	9.77215e-06	4.06148e-06	1.13988e-06	0	3.66206e-06	0	1.79701e-05	0
K11184	1.29171e-06	0	0	0	0	3.70226e-07	2.03372e-05	3.56342e-06	1.07168e-06	4.94014e-06	4.33888e-06	0	6.81439e-06	0
K03389	1.49152e-06	1.20121e-06	2.09894e-05	0	0	0	2.04523e-06	1.03504e-05	6.98196e-07	2.60144e-06	8.74587e-08	4.27036e-07	2.74835e-06	1.11827e-07
K10796	4.14213e-06	0	3.10313e-07	5.86741e-07	3.46227e-05	0	2.31599e-07	1.5826e-07	0	1.03408e-06	1.17654e-06	0	6.73492e-07	0
K01777	9.47681e-07	0	1.40728e-05	0	8.11807e-07	0	4.13436e-07	8.7789e-06	0	0	1.71557e-05	1.67809e-07	6.48041e-07	0
K18122	0	8.60913e-07	1.68433e-05	5.79957e-08	0	0	2.91017e-06	1.18475e-06	7.9818e-06	9.46133e-07	2.876e-06	7.34236e-07	8.83714e-06	6.8738e-08
K20903	0	0	1.28254e-05	5.20876e-08	0	0	1.06048e-05	2.8285e-06	1.29518e-05	4.48163e-08	3.35677e-06	6.51122e-07	0	0
K01720	0	0	0	2.01593e-05	4.51108e-06	0	3.69814e-06	0	2.48283e-07	0	3.36463e-07	1.0391e-05	0	4.53023e-06
K21090	0	2.70775e-06	0	0	0	6.06343e-08	0	0	2.54954e-07	3.88458e-05	0	0	0	2.07306e-06
K03716	6.17659e-08	0	2.3165e-06	0	0	0	0	1.80451e-06	8.12423e-08	2.12676e-06	1.0555e-05	3.26056e-07	2.66984e-05	0
K16962	1.60091e-05	0	0	0	2.49797e-05	0	0	0	0	2.90663e-06	0	1.29463e-07	0	0
K04103	3.63263e-08	0	0	0	0	0	6.58749e-07	4.25106e-05	0	6.63826e-08	0	0	0	8.04198e-07
K17234	4.15585e-08	1.86278e-06	4.37603e-07	0	2.74673e-06	0	1.16333e-05	1.50053e-06	0	1.25983e-06	2.12742e-06	9.42811e-07	2.15704e-05	0
K07471	0	0	0	2.95241e-06	1.24464e-05	2.43297e-05	0	0	3.30791e-07	0	0	0	3.02196e-07	3.80094e-06
K19137	8.38758e-06	3.49245e-05	0	1.13882e-07	7.67093e-07	0	0	0	0	0	0	0	0	0
K00520	3.21729e-07	1.22841e-06	0	2.86312e-06	1.00847e-06	5.15942e-07	1.34039e-06	0	0	3.39308e-05	4.25302e-08	0	2.97348e-06	0
K09989	0	0	9.19703e-06	0	0	0	1.10903e-05	0	1.96218e-05	2.51469e-06	9.79538e-07	7.94493e-07	0	7.49244e-08
K05346	7.8061e-06	0	0	0	3.84633e-06	0	0	1.10389e-05	5.38383e-07	3.0142e-06	1.74527e-05	0	0	6.51517e-07
K06384	1.14758e-07	0	1.55373e-05	8.54118e-07	0	0	2.88372e-06	1.05035e-06	0	1.00837e-07	0	0	2.38385e-05	0
K00294	1.20345e-06	0	2.95382e-06	4.60554e-08	0	0	3.96972e-05	1.36848e-06	0	0	0	0	4.06217e-08	0
K02404	4.75234e-08	0	8.79277e-07	0	1.94713e-06	1.46368e-07	0	3.15796e-06	6.32269e-07	4.15969e-06	2.12803e-06	0	3.22124e-05	0
K08353	0	0	0	1.41983e-05	0	0	0	0	0	0	0	3.00954e-05	0	1.08674e-06
K07719	6.32818e-06	0	1.30805e-05	0	6.11428e-06	0	0	1.30953e-05	9.6808e-07	2.91166e-06	2.10954e-06	0	7.83624e-08	7.0981e-07
K02626	1.02647e-06	0	1.17859e-05	0	0	0	2.98055e-05	2.85826e-06	0	0	0	0	0	0
K02666	2.95967e-06	0	1.38841e-05	0	0	0	3.96573e-08	2.67523e-05	0	1.9205e-06	0	0	0	0
K07016	3.59239e-06	2.41811e-05	3.40008e-07	2.46264e-07	4.52852e-07	7.33416e-06	0	6.76901e-07	2.39941e-06	3.33762e-06	1.46627e-07	2.73158e-07	2.07385e-06	6.88081e-07
K07032	1.39293e-07	2.9014e-05	0	9.01965e-06	0	1.97064e-06	0	0	0	5.52318e-06	0	3.9464e-07	1.52401e-07	2.25337e-07
K10020	0	0	0	0	0	0	1.39968e-07	3.84532e-05	0	0	0	0	0	8.24168e-06
K03221	3.27762e-07	0	4.14082e-06	0	1.30999e-06	3.35062e-05	0	3.63583e-06	1.35638e-06	0	0	0	0	2.62235e-06
K12991	0	0	0	0	0	0	0	0	0	0	0	0	0	4.70017e-05
K20037	1.09942e-05	0	0	3.18995e-06	4.4491e-06	0	4.83041e-06	1.58752e-05	0	5.20204e-07	0	3.0915e-06	0	4.173e-06
K20920	0	0	4.47789e-07	5.66159e-06	2.54967e-06	0	0	0	1.85778e-07	2.26268e-05	1.81825e-07	1.29091e-05	0	2.57964e-06
K01040	0	0	1.23967e-05	9.3138e-08	5.01315e-07	0	1.12662e-05	2.87268e-06	1.56345e-05	3.34909e-07	3.30033e-06	1.06362e-06	0	0
K19058	0	2.76642e-06	0	0	0	4.08691e-07	1.98566e-07	1.51066e-07	0	4.17232e-05	0	0	2.33036e-06	0
K14086	9.49723e-08	5.54148e-07	2.20623e-05	0	3.42076e-06	0	0	3.97281e-06	4.48863e-06	1.26843e-05	1.4546e-07	0	1.60838e-07	0
K03197	0	8.77807e-06	0	0	3.22903e-07	0	0	0	0	3.28541e-05	0	0	0	5.8006e-06
K19160	0	0	0	0	0	0	4.81233e-05	0	0	0	0	0	0	0
K00856	0	6.61536e-07	2.89797e-05	3.82039e-06	0	0	2.19246e-06	4.09533e-06	0	8.40811e-06	0	0	0	9.51421e-08
K02584	0	1.04624e-06	2.8278e-05	0	5.02079e-06	0	0	6.1774e-06	0	8.01044e-07	4.43124e-08	0	0	6.93444e-06
K01361	7.68711e-07	4.35691e-05	0	0	1.66355e-06	1.27823e-06	0	2.5339e-07	0	1.3659e-07	0	3.74258e-07	1.09941e-07	1.86298e-07
K09766	0	0	0	0	2.09436e-06	0	2.49525e-07	1.38974e-06	5.47757e-07	3.28591e-06	1.09341e-05	0	2.99063e-05	0
K18143	5.68391e-07	0	1.6726e-05	1.00097e-05	2.93183e-06	0	1.59301e-07	6.5718e-08	0	1.71524e-06	0	1.27474e-05	0	3.55573e-06
K17210	7.82847e-08	0	0	0	0	0	0	0	0	9.09507e-08	4.50853e-08	4.82606e-05	4.2826e-08	0
K00411	2.52141e-06	0	0	1.03073e-05	0	0	1.45342e-07	0	4.33145e-07	1.40502e-06	0	3.3788e-05	0	0
K02303	2.7422e-06	0	0	1.18533e-05	2.16966e-06	0	6.17745e-07	0	9.767e-08	4.64841e-06	0	2.29794e-05	4.07753e-07	3.64651e-06
K13818	0	1.55258e-07	0	0	0	0	0	1.8216e-05	0	0	3.08205e-05	0	0	0
K05602	1.28646e-07	4.83223e-05	0	0	0	3.00661e-07	0	0	0	0	4.44536e-07	0	0	0
K02597	0	0	0	0	3.85408e-06	0	2.18846e-06	4.33361e-05	0	0	0	0	0	2.02498e-07
K18014	1.55365e-07	0	0	1.92724e-07	0	0	4.28463e-05	1.7723e-06	3.66345e-07	1.42723e-07	1.13483e-06	0	2.78438e-06	2.27044e-07
K01039	0	0	1.65995e-05	0	0	0	1.22714e-05	2.31302e-06	1.3884e-05	0	4.23938e-06	4.38153e-07	0	0
K04061	0	1.42644e-06	4.70454e-07	4.49188e-06	2.04965e-06	0	1.67278e-06	3.72093e-06	4.62889e-06	3.05318e-06	1.50189e-05	0	1.32507e-05	0
K02171	7.95175e-07	0	3.1082e-06	7.49278e-07	0	0	1.39761e-05	2.89236e-06	1.12006e-06	5.6407e-06	1.37085e-05	1.10437e-06	3.72219e-06	2.98437e-06
K14475	3.5534e-07	0	2.77865e-05	0	7.50899e-06	7.15681e-07	0	3.5791e-07	1.02178e-06	0	3.9208e-06	0	0	8.14415e-06
K02592	0	0	1.34937e-06	0	3.89148e-06	0	2.14131e-06	3.98793e-05	0	0	0	0	0	2.59478e-06
K08364	0	0	0	1.053e-05	0	0	0	0	0	1.43146e-05	1.5009e-06	1.94025e-05	2.1754e-06	2.23179e-06
K07104	0	4.63269e-05	8.23365e-08	1.72787e-07	6.95757e-07	2.20837e-07	0	8.02213e-08	0	1.03456e-06	8.02208e-08	1.19368e-06	1.02782e-07	2.06688e-07
K19340	1.89647e-07	1.43093e-06	0	0	0	0	0	0	0	4.871e-05	0	0	0	0
K09770	1.37398e-07	0	0	0	3.84915e-06	0	0	2.9644e-06	1.00786e-06	4.01995e-06	1.43907e-05	0	2.3946e-05	4.02351e-07
K01746	0	0	2.27532e-05	0	0	0	2.69121e-06	0	2.20034e-05	0	3.35915e-06	0	0	0
K09706	4.92463e-07	0	0	0	0	0	1.24012e-06	3.04911e-06	2.04356e-07	5.66926e-07	1.58259e-07	8.47745e-07	4.43276e-05	0
K03194	0	0	0	0	5.30929e-07	0	0	0	0	0	0	4.91068e-05	0	1.25455e-06
K07149	0	7.19644e-07	0	6.24789e-06	1.1336e-07	0	6.22661e-07	4.93472e-06	0	4.24611e-06	1.28447e-05	2.96491e-07	2.11036e-05	0
K11614	1.60297e-07	2.28502e-05	0	9.95566e-08	8.44582e-07	1.15272e-07	0	2.57105e-05	9.04466e-07	7.36267e-08	3.28441e-07	2.02836e-07	4.38457e-08	0
K01457	0	5.6155e-07	0	0	0	5.25362e-08	1.46389e-06	3.28573e-05	4.66893e-08	0	0	0	9.21062e-06	7.5331e-06
K18910	1.99272e-06	0	2.0728e-06	2.69676e-07	1.72007e-06	0	2.01314e-05	2.61156e-06	2.66376e-06	2.0345e-06	5.4698e-06	9.96913e-08	1.28098e-05	3.11171e-07
K19096	0	0	0	1.8425e-05	0	0	0	0	0	0	0	3.05392e-05	0	3.40995e-06
K14088	0	0	1.76009e-05	0	3.29939e-06	0	0	6.42517e-06	5.23598e-06	1.97053e-05	3.14379e-07	0	2.36217e-07	0
K01308	7.40573e-07	2.05286e-06	6.30149e-07	8.35138e-08	0	0	2.26965e-06	6.13289e-06	4.37067e-07	8.82005e-07	9.1785e-06	2.03902e-06	2.71057e-05	1.39859e-06
K02591	0	0	1.11887e-06	0	1.30639e-05	5.96008e-08	2.13732e-06	3.2518e-05	0	0	3.1746e-06	0	0	1.13522e-06
K10195	0	0	1.25695e-07	0	2.67724e-07	0	7.49903e-08	0	3.82681e-07	5.12441e-05	1.85617e-07	0	0	1.1159e-06
K17209	0	1.55258e-07	0	0	0	0	0	0	0	0	2.03475e-07	5.32522e-05	0	8.73754e-08
K02596	0	0	2.39069e-06	3.19161e-07	5.2825e-06	0	1.77901e-06	4.39809e-05	0	0	0	0	0	0
K06392	1.76335e-06	3.64751e-06	1.11064e-05	0	0	0	2.68461e-06	9.22986e-07	1.11258e-05	2.1577e-06	5.9768e-06	0	1.41303e-05	4.61073e-07
K12151	0	0	0	5.5076e-06	1.17051e-06	0	0	1.13802e-05	3.0891e-07	8.41399e-06	0	1.67583e-05	0	1.04945e-05
K10241	1.13091e-05	1.93038e-06	0	7.66718e-06	0	2.04354e-05	4.58769e-06	1.48179e-07	5.63215e-06	1.50845e-07	4.72846e-07	2.78682e-07	1.51358e-06	0
K14534	4.17303e-08	1.0802e-07	2.82997e-05	3.93905e-07	0	0	5.6443e-06	2.2078e-06	6.83834e-06	8.63133e-07	2.32787e-06	6.93304e-07	6.85725e-06	1.85763e-07
K13049	0	4.54189e-07	2.70844e-05	5.02087e-08	0	0	6.16128e-06	0	1.56994e-06	1.64437e-05	2.65004e-06	0	2.1252e-07	0
K09124	0	0	5.09357e-05	0	3.29398e-08	0	0	0	0	0	0	0	3.94767e-06	0
K05352	1.04922e-06	4.12286e-05	3.45476e-07	2.21718e-07	3.58162e-07	0	0	1.00711e-07	2.90443e-06	1.08503e-07	7.94386e-06	0	9.05462e-07	0
K07502	4.15853e-07	2.20222e-06	2.60372e-06	2.04061e-07	0	0	1.0339e-05	6.73286e-06	1.73555e-06	4.25421e-06	6.47095e-06	7.78417e-07	1.94748e-05	0
K20112	3.79496e-07	7.2529e-06	1.18896e-06	4.7272e-07	2.62146e-07	1.18108e-06	3.47193e-07	0	0	4.16439e-05	2.37377e-06	0	2.79724e-07	0
K07780	0	0	0	0	0	5.45416e-05	0	1.86113e-07	0	1.48431e-07	0	0	5.30357e-07	0
K09809	0	1.29863e-06	4.12401e-08	0	1.91647e-05	0	1.94516e-05	1.79317e-07	1.98651e-06	2.81828e-07	1.16711e-05	5.37303e-07	8.73271e-07	0
K06610	0	0	1.6879e-06	0	7.98358e-06	1.11183e-06	3.41774e-06	3.75638e-05	0	0	3.41627e-06	1.36245e-07	1.87273e-07	0
K02817	4.55721e-07	4.56079e-05	1.14157e-07	3.67211e-07	1.04249e-06	8.13034e-07	7.15904e-07	7.07118e-08	0	8.39544e-08	2.43118e-06	1.6234e-06	1.43299e-07	2.39096e-06
K05337	6.02909e-07	1.85275e-05	4.47277e-06	0	4.45957e-06	0	2.76094e-06	2.57528e-06	1.06779e-05	3.418e-06	1.87613e-06	0	6.62899e-06	0
K11617	1.37385e-06	4.69413e-05	7.27095e-08	2.1113e-07	2.81849e-06	1.85659e-07	0	0	0	1.0798e-07	2.72736e-06	5.75263e-07	3.57151e-07	1.40606e-06
K00712	2.02807e-05	7.25244e-07	0	0	2.91464e-05	0	0	0	1.31233e-06	4.97857e-06	0	0	0	6.99683e-07
K03207	5.018e-07	0	2.63985e-06	1.13198e-05	0	0	0	0	3.30015e-07	2.32674e-06	0	3.42558e-05	0	6.24888e-06
K10240	1.29874e-05	2.26545e-06	1.01274e-06	5.00928e-06	0	2.2715e-05	1.41587e-06	6.41253e-07	9.66598e-06	3.59108e-07	3.00181e-07	0	1.57844e-06	6.85807e-08
K00619	0	0	4.14097e-05	0	0	0	0	1.6735e-05	0	0	0	0	0	0
K19431	2.32622e-06	0	3.1912e-06	4.78912e-06	0	0	2.70731e-05	1.98528e-06	0	2.02205e-06	7.09241e-06	0	9.82494e-06	0
K07002	1.75344e-05	0	3.77274e-07	7.17122e-06	1.3328e-05	0	5.99922e-07	0	1.15456e-06	1.22963e-05	0	0	0	6.05946e-06
K19231	0	0	8.35003e-08	1.66202e-05	0	0	9.14214e-06	0	1.70679e-08	6.08525e-09	6.77334e-07	2.67054e-05	2.12961e-08	5.24889e-06
K16839	2.22439e-07	0	1.56541e-06	2.68548e-06	6.45874e-06	0	1.61477e-06	3.36721e-05	6.38846e-07	4.08677e-08	4.55689e-07	2.58385e-06	3.46376e-07	8.8457e-06
K17208	0	0	7.62277e-08	0	0	0	0	0	0	1.98085e-07	1.5009e-07	5.87469e-05	0	0
K01941	3.22825e-07	0	0	2.08437e-08	0	1.04723e-07	1.07214e-06	3.35038e-05	0	7.99738e-08	0	0	7.452e-06	1.66444e-05
K20904	0	8.43065e-07	1.39001e-05	0	0	0	1.55796e-05	3.68913e-06	1.94114e-05	9.66351e-08	5.09548e-06	6.74578e-07	0	0
K07344	4.37174e-08	6.33239e-07	1.19633e-05	3.25243e-05	1.22165e-07	0	0	7.05232e-06	0	6.97823e-06	0	0	0	0
K07151	0	4.18807e-05	1.47994e-05	9.34856e-08	0	0	0	3.74713e-06	0	0	2.95229e-08	0	0	0
K09779	1.73121e-06	3.27526e-06	1.93594e-05	8.80474e-07	1.49344e-06	0	2.18397e-06	8.22377e-07	1.24179e-05	1.32571e-06	3.71737e-06	1.58952e-06	1.17682e-05	0
K13819	0	0	8.18717e-06	0	4.96346e-06	0	1.72132e-06	4.57703e-05	0	0	1.12094e-07	0	0	0
K02352	9.61783e-07	0	6.49678e-06	2.38611e-07	5.00051e-06	0	0	0	0	0	0	3.11644e-05	2.80612e-07	1.69902e-05
K18650	0	0	1.09232e-07	1.15457e-07	2.17149e-06	0	2.11068e-06	0	5.31766e-07	4.60779e-05	6.75146e-06	0	0	3.29033e-06
K17235	1.58856e-06	0	2.27948e-07	0	3.13312e-06	0	1.36375e-05	1.9276e-06	0	2.17859e-05	1.2161e-06	5.51988e-07	1.71465e-05	0
K13732	7.51411e-06	4.51759e-05	7.33869e-08	1.70601e-07	1.06591e-06	0	5.63706e-07	0	4.91967e-08	1.80486e-08	1.92852e-06	9.60953e-07	3.94636e-06	0
K19127	0	2.28402e-06	0	0	0	0	0	0	0	5.88378e-05	0	0	4.56575e-07	0
K06391	0	0	1.26367e-07	0	2.89788e-06	0	4.06823e-06	5.28572e-06	1.63281e-07	9.29762e-07	9.57868e-06	0	3.85295e-05	0
K17074	0	0	1.84745e-05	3.1984e-07	3.62505e-06	0	2.50634e-06	7.7279e-06	1.15893e-05	1.76153e-06	1.46454e-05	0	1.13288e-06	0
K17992	1.28318e-06	0	6.00138e-06	7.63433e-07	0	0	3.05591e-05	5.95767e-06	6.47957e-07	5.89971e-07	5.97216e-06	7.59034e-07	9.73221e-06	0
K00098	2.3621e-07	0	1.62216e-05	1.76361e-05	2.79736e-06	0	4.11064e-06	1.78888e-06	1.12888e-06	5.25607e-08	7.78061e-08	0	9.39917e-07	1.77407e-05
K13021	4.56956e-08	0	1.98044e-05	2.26734e-07	1.95063e-05	0	0	6.17563e-06	0	0	0	0	4.71948e-06	1.2428e-05
K00863	0	5.39392e-05	0	0	2.56728e-06	1.51701e-06	0	0	0	1.42176e-07	4.45671e-07	1.02358e-06	0	3.75984e-06
K10242	1.38235e-05	4.55176e-06	0	1.40629e-05	0	2.01382e-05	9.10481e-07	4.01604e-07	9.21194e-06	6.30473e-07	2.99485e-07	0	0	0
K16927	4.17303e-07	0	1.41041e-05	0	3.56313e-06	1.54261e-07	1.37499e-05	1.15224e-06	1.20846e-05	1.71308e-05	2.57689e-07	5.78008e-07	1.02371e-06	0
K08359	0	0	3.46489e-07	1.5416e-05	4.97123e-06	0	2.99453e-06	0	0	1.6896e-06	2.181e-07	3.36417e-05	6.46146e-08	4.95373e-06
K00385	2.55577e-06	0	2.89262e-06	7.44249e-07	1.73437e-06	0	1.65755e-05	7.21886e-06	8.20867e-07	4.92432e-07	2.48413e-05	8.69647e-08	6.85873e-06	0
K03410	0	0	1.40213e-07	0	6.7692e-06	0	0	2.70954e-06	2.56679e-07	3.41645e-06	2.03741e-05	0	3.11667e-05	0
K17236	0	0	1.61853e-07	0	1.2319e-06	0	9.43616e-06	1.59729e-06	0	1.9577e-05	1.79793e-06	6.54156e-07	3.07331e-05	0
K15915	0	0	0	0	0	0	6.55089e-05	0	0	0	0	0	0	0
K18926	7.07888e-06	3.17932e-06	0	0	2.37574e-06	0	0	0	1.5446e-05	3.74345e-05	0	0	0	0
K16937	2.20461e-06	0	6.48255e-06	0	0	0	5.54965e-05	1.61749e-06	0	0	0	0	0	0
K05566	0	0	2.87786e-05	0	0	0	5.36913e-07	4.31522e-06	0	0	2.5917e-05	0	7.04228e-06	0
K13950	3.83253e-08	6.31735e-05	0	0	4.77534e-08	6.90547e-07	0	0	3.02462e-07	0	1.61724e-06	0	0	8.0225e-07
K18704	6.35496e-06	5.92648e-07	0	0	0	0	1.53241e-07	6.27305e-07	3.38995e-05	1.36533e-05	1.09332e-05	4.54871e-08	5.26907e-07	0
K02172	4.91823e-06	1.68872e-06	2.56376e-05	0	0	0	5.0973e-06	7.74829e-06	2.07507e-06	1.04537e-07	3.4884e-06	2.38723e-07	1.60131e-05	0
K02531	1.01714e-06	6.11276e-05	1.83183e-07	0	9.05252e-07	4.79856e-07	0	1.67368e-07	0	6.67408e-08	3.14919e-06	1.02919e-07	0	0
K03208	0	0	0	1.12461e-05	0	0	2.07326e-07	0	0	9.46629e-08	0	3.8588e-05	0	1.71528e-05
K19052	2.79937e-05	1.31638e-06	2.0502e-05	0	0	0	0	7.71067e-06	9.71273e-06	8.79608e-08	0	0	0	4.26312e-08
K18552	4.95035e-08	0	0	0	5.75767e-05	2.93662e-07	1.38217e-07	1.1404e-07	7.8136e-07	4.46263e-06	0	0	3.9562e-06	0
K00034	4.3941e-06	2.37629e-05	0	9.56265e-07	3.44511e-05	0	4.30638e-07	0	4.05591e-07	9.19052e-07	1.33191e-06	2.36387e-07	4.21722e-07	1.14388e-07
K03388	1.24868e-06	2.0654e-05	2.04868e-05	0	0	0	2.40827e-06	1.36379e-05	4.0902e-06	1.5376e-06	0	2.58927e-07	3.1236e-06	4.49322e-08
K09701	0	0	3.30843e-06	5.85002e-06	5.86619e-06	0	0	0	1.43014e-07	4.1147e-05	3.86125e-07	0	0	1.09218e-05
K20107	0	3.92533e-07	3.17797e-07	6.08592e-06	6.1833e-08	0	2.87802e-06	4.88492e-06	1.39592e-05	4.26567e-06	1.8769e-05	3.81485e-08	1.65227e-05	0
K20114	6.58111e-07	5.47574e-05	6.45837e-07	4.37159e-07	2.07522e-06	3.10607e-06	5.2497e-07	2.72059e-07	0	4.76445e-07	3.47228e-06	1.68633e-07	6.45412e-07	9.64857e-07
K18148	3.72702e-06	0	1.26367e-07	5.52656e-06	2.47509e-06	2.10122e-05	8.29304e-08	4.71703e-06	0	6.2377e-06	1.20125e-05	3.91937e-07	3.06053e-06	8.89892e-06
K00392	0	5.28572e-06	0	0	0	0	0	0	0	6.30534e-05	0	0	0	0
K03812	2.82843e-06	0	0	5.09395e-06	1.40187e-05	2.94484e-05	0	0	2.65807e-06	3.42906e-07	0	3.06551e-06	0	1.11415e-05
K00433	1.06918e-06	0	6.77579e-07	1.55616e-07	1.44321e-06	0	8.08497e-07	4.0433e-05	3.83628e-07	0	1.66767e-07	1.9122e-05	7.5192e-07	3.59223e-06
K19139	1.08119e-06	5.12481e-05	1.07412e-06	9.4902e-08	6.27587e-07	6.69754e-06	0	9.14547e-08	3.12544e-06	7.92766e-07	4.47721e-07	0	3.33415e-06	1.99798e-07
K03489	8.77779e-06	6.74097e-07	0	0	0	0	0	0	3.83692e-05	2.13724e-05	0	0	0	0
K20117	0	1.58808e-06	1.65553e-06	3.27687e-06	9.74243e-06	0	5.03506e-08	4.42954e-05	0	3.22185e-06	2.22103e-06	0	1.07796e-06	2.28635e-06
K18891	3.53721e-08	4.22517e-05	0	1.31633e-07	1.08167e-06	7.61001e-07	1.98043e-07	4.08861e-08	0	2.32248e-05	1.6297e-07	7.96066e-07	7.74018e-08	7.87297e-07
K03493	0	6.73547e-05	0	0	0	2.48336e-06	0	0	0	3.32508e-08	0	0	0	0
K14188	2.22935e-06	5.42199e-05	0	0	1.73888e-06	1.1801e-06	0	0	0	8.49313e-06	2.02142e-06	0	5.52455e-07	0
K13040	0	0	7.59284e-07	1.57844e-05	2.48029e-06	0	4.08232e-06	0	0	1.84341e-06	0	3.85612e-05	3.78394e-08	6.92794e-06
K03226	1.54097e-06	0	0	3.39038e-06	7.93523e-07	5.56357e-05	0	3.14381e-07	4.78671e-07	0	0	0	4.52816e-07	7.97861e-06
K01101	2.53322e-06	3.97965e-05	0	0	5.63543e-06	0	0	0	1.03371e-07	2.25819e-05	0	0	0	0
K20391	0	1.74031e-06	1.81104e-05	1.63753e-07	0	1.63902e-07	0	2.28461e-05	8.96912e-06	1.83354e-05	0	9.35013e-08	2.18074e-07	9.79404e-08
K12349	4.32361e-07	6.9702e-05	0	0	2.55429e-07	0	0	0	4.06212e-08	0	3.55719e-07	0	0	0
K18332	1.00312e-06	1.36924e-06	1.25164e-05	3.87588e-07	4.3315e-08	0	2.10753e-05	9.82984e-06	1.23788e-06	4.42682e-07	1.11928e-05	8.10327e-07	1.12252e-05	1.02027e-07
K03480	2.72908e-06	1.52699e-06	3.08374e-06	2.71184e-06	4.9545e-06	0	1.93327e-05	3.21615e-06	1.35091e-06	6.72249e-06	1.92283e-05	6.1092e-07	2.82202e-06	3.12331e-06
K03483	2.07592e-07	2.49711e-05	0	3.79002e-07	2.6741e-07	0	9.36282e-06	3.31007e-07	6.86966e-06	2.67612e-05	1.69529e-06	7.23979e-07	3.25932e-08	8.84064e-08
K18330	2.2865e-06	3.92395e-06	9.02413e-06	1.03103e-07	0	0	3.35768e-05	1.01384e-05	0	2.26276e-07	5.8644e-06	1.18082e-06	5.93013e-06	0
K13936	0	0	1.69845e-06	0	4.19142e-06	0	0	7.27005e-08	6.66869e-07	6.19055e-05	7.27001e-08	0	0	3.93013e-06
K11261	0	1.30417e-05	4.33349e-05	4.65983e-07	0	0	4.69939e-07	8.92876e-06	1.03313e-06	4.1231e-07	0	0	4.89203e-06	0
K12983	0	0	0	1.32372e-05	0	0	0	2.12782e-07	4.35272e-06	1.00732e-06	0	2.84378e-06	0	5.13681e-05
K03411	0	0	4.99749e-06	0	3.02316e-06	0	2.27916e-06	5.48841e-06	1.67932e-05	3.70022e-06	1.26872e-05	0	2.44709e-05	0
K20938	0	1.58966e-06	5.0385e-08	0	0	0	0	0	1.69933e-07	6.81414e-05	8.43259e-07	0	4.71177e-08	2.61996e-06
K01728	4.16499e-06	1.65384e-06	1.14647e-07	1.6359e-05	1.63021e-06	0	2.91477e-07	2.47616e-05	4.46734e-07	1.46082e-06	4.58442e-06	1.23321e-05	5.11937e-06	5.7366e-07
K02859	0	6.15737e-05	0	0	3.24151e-06	0	0	0	0	8.3892e-06	0	3.17879e-07	0	0
K06609	0	3.00463e-06	1.15914e-06	0	4.71002e-06	2.68394e-07	0	1.26986e-05	8.30994e-07	4.81368e-05	3.74673e-07	0	0	2.39758e-06
K01227	0	7.04965e-05	0	0	8.7209e-07	6.21103e-07	0	1.11847e-07	0	0	0	0	0	1.74136e-06
K05568	0	5.36831e-07	2.98102e-05	1.50645e-06	0	0	1.37882e-05	3.27808e-06	0	0	1.80115e-05	0	7.83722e-06	6.04229e-08
K06013	3.43194e-05	0	1.66755e-05	0	0	0	9.16103e-06	0	1.47109e-05	0	0	0	0	2.13055e-07
K04794	2.74795e-07	0	9.09207e-06	0	0	0	0	2.83829e-05	2.70234e-05	1.01259e-05	0	0	0	1.98475e-07
K20491	1.98215e-06	1.44499e-05	5.97497e-07	1.70583e-06	6.1043e-06	1.22179e-05	5.66615e-06	4.25855e-06	4.08626e-06	4.38314e-06	2.44646e-06	3.05648e-06	1.22461e-05	2.01447e-06
K00185	2.95576e-07	0	3.47053e-05	0	8.14672e-06	0	0	8.60529e-06	8.53742e-07	1.43032e-06	9.2164e-07	0	3.22605e-07	1.99662e-05
K02786	1.044e-06	6.30747e-05	0	0	2.37415e-07	0	0	0	0	0	3.79625e-06	0	4.29091e-07	7.06834e-06
K09954	0	0	1.0757e-05	3.9878e-06	3.5373e-06	0	1.27675e-06	1.3407e-05	0	2.3543e-06	0	3.18422e-05	4.54173e-07	8.05655e-06
K00141	4.22541e-08	0	1.19104e-06	0	1.08145e-05	0	0	0	1.66734e-07	6.00055e-05	4.86695e-07	0	0	3.13491e-06
K06152	1.04622e-06	0	1.39577e-05	5.42269e-06	1.91662e-06	0	1.2215e-06	4.10498e-05	0	6.69817e-08	0	7.05389e-06	8.05163e-07	3.46581e-06
K13678	5.8672e-06	5.504e-05	1.72486e-07	0	8.67519e-06	1.32286e-06	5.11392e-07	3.53718e-07	6.13778e-07	3.44411e-06	0	0	8.73447e-08	0
K09749	3.76818e-08	0	0	0	6.43054e-06	2.74241e-07	1.88604e-07	2.78966e-06	1.46438e-05	2.30913e-06	1.0051e-06	0	4.84595e-05	0
K11615	0	2.27435e-05	0	2.20726e-07	1.17509e-06	0	0	3.26877e-05	1.80845e-05	8.5502e-08	0	1.01306e-06	1.01835e-07	2.64033e-07
K19180	0	3.3624e-07	4.23508e-07	3.96794e-05	8.92412e-08	0	0	2.06513e-06	2.84325e-05	2.45166e-06	0	0	2.98189e-06	0
K16840	2.24345e-06	0	2.5845e-06	0	1.96762e-05	0	7.25519e-07	4.29665e-05	8.45374e-07	0	2.04853e-06	0	0	5.41424e-06
K06333	2.47844e-06	0	1.52087e-05	0	2.90204e-06	0	1.00747e-05	1.15737e-05	5.59733e-06	0	9.8941e-06	0	1.89866e-05	0
K07084	5.44452e-06	1.43283e-06	0	6.98486e-06	0	0	1.23368e-05	1.16759e-05	2.02945e-05	5.01851e-06	3.79455e-06	1.66152e-06	8.37046e-06	6.64518e-08
K02279	5.30327e-07	1.86202e-07	1.27765e-05	1.88248e-06	1.2579e-05	8.86456e-08	3.12229e-06	1.93954e-05	2.49789e-06	8.11029e-06	1.15457e-05	8.48049e-07	3.56455e-06	0
K13500	0	0	0	0	0	7.71743e-05	0	1.01002e-07	0	0	0	0	4.15741e-07	0
K19140	3.10793e-07	5.97742e-05	2.2577e-06	1.5958e-07	7.10005e-07	5.57047e-06	0	0	3.92328e-06	4.52711e-07	5.54484e-07	0	4.10271e-06	0
K20266	0	0	2.25754e-05	3.80484e-05	0	0	0	0	0	1.72372e-05	0	0	0	0
K20023	1.0124e-07	0	7.10694e-07	1.54374e-05	2.71213e-06	2.36611e-07	6.36822e-07	2.43137e-05	1.33164e-07	3.25325e-05	4.08141e-07	0	5.5384e-08	8.26234e-07
K13041	2.28881e-05	0	5.80822e-07	1.38776e-05	3.10228e-06	0	0	0	6.82411e-06	1.56971e-06	0	2.69526e-05	0	3.5349e-06
K18862	1.50407e-06	0	0	0	2.04558e-05	3.2758e-05	0	4.94982e-07	1.4131e-06	1.97382e-07	0	2.28077e-05	0	0
K13409	0	1.05304e-06	1.67882e-07	1.43371e-07	1.67915e-05	8.87092e-08	5.57555e-07	2.35609e-05	7.44205e-08	1.36938e-05	3.28588e-08	0	0	2.36311e-05
K02756	0	7.78237e-07	1.51975e-05	0	0	1.17277e-06	0	3.28379e-05	1.65829e-05	3.67533e-06	8.45076e-06	0	0	1.24874e-06
K02586	4.18167e-08	1.33134e-05	1.17187e-06	1.46515e-07	1.47787e-05	0	1.68995e-06	4.12868e-05	0	7.67485e-08	5.91392e-06	0	0	1.56907e-06
K21062	0	0	0	8.16096e-08	5.8264e-06	9.01728e-07	1.19398e-06	4.34675e-05	0	0	0	0	0	2.87754e-05
K02570	2.29516e-07	0	0	3.16025e-06	0	0	7.70239e-07	0	5.05251e-07	8.82759e-06	9.38387e-06	3.58521e-05	7.67554e-06	1.39632e-05
K00395	6.6545e-07	0	2.41498e-05	0	2.00373e-06	0	5.26967e-06	1.70187e-05	7.17923e-07	2.81238e-06	1.31998e-05	2.72489e-07	3.69139e-06	1.10724e-05
K18013	7.39833e-08	3.93016e-07	5.69253e-06	4.5256e-07	0	0	1.14961e-05	8.41417e-06	4.33569e-06	2.68746e-05	7.93562e-06	9.43233e-07	1.43616e-05	2.19559e-07
K15576	0	0	1.91752e-06	0	1.01106e-05	7.51055e-08	3.41815e-07	2.94272e-06	1.18599e-07	5.56965e-05	0	4.79509e-07	0	1.04693e-05
K19421	0	5.00034e-07	6.82023e-06	1.5832e-07	0	0	0	1.60788e-05	4.35611e-05	1.5073e-05	3.6752e-08	0	0	0
K05910	4.39075e-08	4.28893e-05	0	2.72328e-07	9.84757e-07	2.05234e-07	1.22593e-07	0	0	3.66387e-05	1.51722e-07	8.08583e-07	4.80396e-08	1.30303e-07
K08352	2.85653e-07	1.49589e-07	2.66311e-05	1.34877e-05	7.95329e-06	0	0	4.16946e-06	1.08696e-06	1.7562e-07	6.72504e-07	2.63284e-05	6.40809e-07	1.04187e-06
K12999	1.18032e-05	6.80439e-05	0	1.97938e-07	1.1017e-06	0	9.12503e-08	2.25866e-07	0	1.52498e-06	0	0	0	0
K07233	4.4862e-06	0	3.5221e-07	5.99209e-05	1.32526e-05	0	0	1.91926e-07	1.64297e-06	6.24712e-08	0	0	3.38832e-06	2.01817e-07
K09688	0	0	1.30199e-05	6.61272e-07	1.15896e-05	5.06424e-05	0	2.33843e-06	8.73889e-08	0	0	4.76493e-06	1.45383e-07	4.92924e-07
K02481	0	1.296e-06	6.73791e-05	5.44655e-08	0	0	0	1.38735e-05	0	1.53186e-06	0	0	0	0
K02594	0	0	8.9709e-07	0	1.34498e-05	0	1.81158e-05	4.39057e-05	0	0	5.21986e-06	0	0	2.66747e-06
K18331	1.27642e-06	0	1.23052e-05	5.9165e-07	0	0	3.26458e-05	1.15472e-05	1.52235e-06	6.28808e-07	1.11949e-05	7.16762e-07	1.19716e-05	1.52523e-07
K09956	3.31106e-07	8.42455e-05	0	0	4.12558e-07	0	0	0	0	0	0	0	0	0
K03462	0	9.72239e-06	1.42233e-06	1.98609e-05	3.76508e-06	0	0	0	0	3.73319e-08	0	3.95045e-05	0	1.08059e-05
K00184	2.8052e-07	8.28635e-07	3.61902e-05	0	1.48282e-05	0	0	9.08767e-06	2.51906e-06	1.67313e-06	2.30632e-06	0	1.38693e-06	1.69936e-05
K10793	6.84845e-06	8.36007e-08	4.82601e-06	6.68635e-07	4.51491e-05	0	9.2955e-07	9.34563e-06	0	1.28459e-06	1.63347e-05	4.49159e-08	7.36776e-07	0
K04062	3.6464e-06	0	0	1.19524e-05	8.58508e-06	0	0	0	3.63921e-07	1.30722e-05	0	1.21615e-05	1.28685e-06	3.52001e-05
K18345	2.08482e-06	1.47109e-07	3.23703e-05	2.03302e-07	0	0	5.3856e-06	3.58307e-06	9.27214e-06	1.29224e-06	1.29066e-05	1.15369e-07	1.92713e-05	7.38171e-08
K16267	4.93951e-05	0	1.64868e-05	0	0	0	0	0	2.17177e-05	0	0	0	0	0
K18842	2.4583e-07	0	1.36593e-07	1.6603e-06	1.74562e-06	0	3.27864e-07	1.20997e-05	1.58132e-06	0	0	0	0	6.99225e-05
K03933	0	3.19922e-05	6.24385e-07	3.70258e-07	4.57624e-06	1.55021e-07	2.83482e-07	0	5.81242e-07	4.72656e-05	2.57137e-07	1.40943e-07	0	1.47634e-06
K19285	0	0	1.61204e-05	0	0	0	6.59159e-06	9.2622e-06	3.62628e-05	1.51257e-05	3.79357e-06	2.23527e-07	5.9705e-07	0
K19696	4.82035e-05	0	1.45649e-05	1.23419e-07	1.23971e-07	0	0	0	2.54208e-05	0	0	0	8.80407e-08	0
K10797	5.19338e-06	5.51667e-06	1.58121e-05	4.78977e-06	7.88944e-06	0	1.90386e-05	1.89069e-06	4.19318e-06	6.03804e-06	6.09608e-06	6.15299e-08	1.29133e-05	0
K11898	0	0	0	0	0	0	0	0	0	0	0	0	0	8.96111e-05
K00196	1.17177e-06	0	2.73369e-05	5.23589e-06	0	0	9.00672e-06	1.09187e-05	1.75935e-07	4.22644e-06	2.29509e-05	0	8.61051e-06	0
K09707	2.07152e-05	0	1.21154e-05	2.00433e-07	2.5166e-06	0	1.42943e-06	8.28519e-06	6.24415e-06	2.74873e-07	1.1936e-05	6.7586e-07	2.63075e-05	0
K03201	0	3.58008e-06	0	9.07499e-06	1.79746e-06	0	8.12575e-08	0	3.49556e-07	2.36789e-05	0	3.98059e-05	9.82236e-06	2.95754e-06
K19780	0	0	1.00556e-06	0	0	0	0	0	8.47859e-07	6.44716e-07	0	0	0	8.8857e-05
K17850	0	0	0	1.6693e-05	1.7237e-07	0	9.62332e-08	7.96718e-08	2.72941e-07	1.90623e-07	0	3.15832e-05	1.27735e-07	4.2299e-05
K07504	1.19673e-06	1.03837e-06	0	2.33258e-07	0	7.77364e-05	1.49229e-06	0	0	1.46003e-06	5.3334e-07	1.57205e-07	7.40722e-07	7.32854e-06
K10530	2.19893e-06	8.16414e-05	0	1.92545e-06	2.19288e-06	9.31324e-07	0	2.26967e-07	0	2.01673e-07	4.25308e-07	1.15494e-06	0	1.26758e-06
K06295	0	2.88665e-06	8.49799e-06	1.30766e-07	0	0	4.69708e-06	1.70549e-05	4.82846e-05	7.49072e-06	0	0	3.07846e-06	1.83083e-07
K14267	5.16981e-05	0	1.58798e-05	0	0	0	6.89397e-08	9.14092e-06	1.57976e-05	0	0	0	0	0
K08093	9.03253e-06	0	6.50383e-07	6.64587e-05	1.60015e-06	0	1.00839e-05	7.59759e-07	1.62192e-06	1.75037e-07	2.24262e-06	0	5.10941e-07	1.41367e-07
K09002	4.53175e-06	7.73811e-05	0	0	1.13873e-06	4.1242e-06	0	0	1.19684e-06	2.09984e-06	1.09858e-06	0	1.91221e-06	0
K06310	4.47702e-06	2.18558e-06	7.42755e-07	0	6.08665e-07	0	9.81999e-06	6.4248e-06	1.3775e-05	1.18268e-05	1.99232e-05	5.63216e-07	2.04343e-05	2.7151e-06
K07101	3.01887e-05	0	2.47708e-05	0	0	0	0	1.42433e-05	2.4381e-05	1.04236e-07	0	0	0	0
K16554	0	8.06338e-07	5.11004e-07	7.25085e-06	4.08578e-06	0	0	0	5.38828e-07	6.21911e-05	1.33701e-07	1.41732e-05	3.11242e-08	3.97292e-06
K18429	1.90317e-06	0	4.40939e-06	0	3.6871e-06	0	4.99852e-05	7.6024e-06	1.96415e-05	4.23807e-06	0	2.2411e-07	2.16752e-06	0
K00209	5.36406e-07	0	1.01701e-06	9.19821e-06	8.58908e-08	0	1.6936e-05	5.90461e-08	5.24103e-07	3.79898e-06	4.50543e-07	4.42259e-05	2.20363e-06	1.49107e-05
K18430	2.34891e-06	3.12556e-07	8.19618e-06	0	0	0	6.1336e-05	6.32488e-06	8.74978e-06	4.51107e-06	0	8.54072e-08	2.47282e-06	1.49103e-07
K00318	1.75289e-06	6.72394e-07	6.50438e-06	0	0	7.94677e-08	8.38164e-05	2.48225e-06	0	1.4056e-07	0	0	0	7.56812e-08
K21147	2.08382e-07	9.51337e-05	0	0	1.89694e-07	0	0	0	0	0	5.84523e-08	0	0	0
K06404	8.65605e-07	0	1.19262e-06	0	0	0	1.86361e-05	7.38634e-06	1.57722e-06	5.121e-06	1.37651e-05	1.89479e-07	4.7067e-05	0
K18920	3.24743e-06	0	3.98442e-06	8.04434e-06	3.65689e-05	3.35001e-05	0	5.14321e-06	5.07613e-06	0	0	5.61008e-07	4.33298e-07	0
K03204	0	1.56425e-06	0	0	4.94369e-06	2.49756e-07	2.60366e-07	0	0	4.58196e-05	0	4.46691e-05	0	0
K03533	3.55902e-07	0	0	1.48221e-05	4.77973e-06	0	1.83886e-06	1.02485e-07	5.85159e-07	1.32336e-06	1.60062e-06	7.0013e-05	4.86745e-07	2.25903e-06
K01906	3.86678e-06	6.80737e-06	4.86226e-07	3.03864e-05	1.45651e-05	7.52909e-06	2.33772e-07	0	8.53297e-07	5.64235e-06	1.7436e-05	9.70416e-06	6.35828e-07	4.93329e-07
K00897	4.42032e-06	5.37915e-07	0	7.83007e-06	3.88664e-07	5.15393e-05	0	9.34304e-08	2.28988e-05	1.08661e-05	1.79645e-07	0	0	0
K21061	5.45877e-08	0	0	0	1.12438e-05	1.70104e-07	3.23949e-06	6.41062e-05	1.88413e-07	0	0	0	0	1.97638e-05
K18221	0	1.37606e-07	0	0	0	8.13158e-08	0	5.18447e-05	4.58006e-05	9.77029e-07	0	0	0	0
K21086	0	6.68456e-07	0	2.02956e-05	3.74509e-06	0	4.05205e-06	2.8658e-05	0	0	3.52485e-07	3.60224e-05	0	5.74349e-06
K18344	1.35505e-06	2.35636e-07	4.13281e-05	0	0	0	4.31331e-06	1.08778e-06	7.99999e-06	5.81908e-06	1.41842e-05	1.20538e-06	2.1888e-05	1.33794e-07
K00004	9.43175e-06	7.46715e-05	2.05483e-07	0	9.6099e-06	1.72174e-06	0	1.33702e-07	0	9.00334e-07	2.37956e-06	2.48795e-07	2.55107e-07	0
K06298	3.92383e-07	3.37133e-07	1.56132e-05	2.24558e-06	0	0	7.44712e-06	1.06787e-05	3.22431e-05	3.66923e-06	1.68296e-05	6.78915e-07	8.98673e-06	6.73874e-07
K07321	6.941e-06	2.50353e-06	2.16337e-06	4.60715e-06	1.00664e-07	0	2.92414e-05	5.32817e-06	4.17361e-06	1.88801e-05	7.34936e-06	3.03596e-06	1.07018e-05	5.27097e-06
K20342	1.64733e-05	7.71533e-05	2.3426e-07	1.0123e-06	1.67773e-06	0	2.81963e-07	0	0	6.18464e-08	1.47316e-06	9.95145e-07	1.68607e-07	8.93139e-07
K02423	4.98911e-06	0	1.15904e-06	2.90716e-05	2.70869e-06	6.19066e-06	0	0	1.9598e-06	1.06457e-06	0	1.87616e-06	0	5.24157e-05
K06408	3.32402e-06	1.12587e-07	2.42917e-05	2.92786e-06	2.73827e-06	1.3167e-07	8.07499e-06	1.04253e-05	3.02109e-05	6.88163e-06	4.78181e-06	5.46658e-07	7.8249e-06	0
K06403	1.0314e-06	0	3.42207e-06	2.68466e-06	0	0	1.51865e-05	5.43433e-06	1.48288e-06	7.77137e-06	2.60847e-05	6.92497e-07	3.86445e-05	1.3561e-07
K01274	7.32104e-07	9.62815e-05	0	0	3.94002e-06	7.93479e-07	6.01201e-08	0	0	0	2.40401e-07	4.28808e-07	9.42354e-08	5.63106e-07
K00153	3.32925e-07	0.00010285	2.59677e-07	1.3766e-07	2.07412e-07	0	0	0	7.29842e-08	0	2.55649e-07	0	0	0
K04767	1.22376e-06	1.78433e-05	1.14442e-05	3.41647e-07	1.67493e-06	5.10033e-06	6.80892e-06	2.00579e-05	0	2.11579e-06	5.55176e-06	1.91341e-06	3.01515e-05	2.23655e-07
K05795	1.89036e-06	5.46915e-06	2.57099e-05	1.16661e-06	0	1.63902e-07	2.88524e-05	4.68837e-06	7.37809e-07	7.43868e-06	0	1.52547e-06	2.25842e-05	4.50467e-06
K12292	3.38692e-07	0.000100738	1.90172e-06	0	5.47111e-07	9.07047e-07	2.05813e-07	6.48027e-08	0	0	2.68948e-07	0	0	0
K19709	3.13992e-06	0	7.55112e-07	1.65857e-05	1.68458e-05	2.57974e-05	6.54996e-07	2.62378e-07	1.74778e-06	1.57346e-06	2.25176e-06	1.94936e-05	9.52552e-07	1.49382e-05
K03219	0	0	0	1.123e-06	0	0.000100949	9.92829e-08	1.60516e-07	2.38978e-07	6.53307e-08	0	0	3.69686e-07	2.21607e-06
K09759	2.42436e-06	3.72784e-06	4.73786e-06	3.29282e-07	3.88162e-06	6.6672e-08	5.17194e-06	7.25276e-06	2.8107e-05	3.48944e-06	1.18386e-05	1.15885e-06	3.32413e-05	0
K14977	0	7.75046e-06	1.81262e-05	2.39871e-06	2.06842e-05	1.20572e-07	0	2.33541e-06	5.71244e-07	1.80407e-05	1.78268e-07	2.49325e-05	0	1.0763e-05
K06877	5.16379e-07	6.85564e-05	2.00499e-05	5.18361e-07	1.79958e-07	1.6732e-07	6.91765e-06	2.8804e-06	8.58314e-07	3.32465e-06	8.88909e-07	0	0	1.24083e-06
K00019	0	0	1.63309e-05	2.15186e-05	0	0	1.09713e-07	0	0	0	0	5.19504e-05	4.41676e-07	1.62707e-05
K01846	1.20223e-07	0	6.30149e-07	9.57859e-06	2.27571e-06	2.21034e-05	1.87976e-07	0	2.28976e-06	3.89623e-05	3.10187e-07	2.68794e-05	1.31537e-07	3.1825e-06
K01210	1.35318e-06	1.45357e-06	4.55417e-06	0	0	0	0	2.88637e-07	9.30671e-05	6.19414e-06	0	0	2.19337e-07	0
K09693	1.0942e-06	2.91111e-05	4.3931e-06	6.02714e-07	3.81646e-06	0	3.78123e-06	8.01814e-06	6.24807e-07	2.80403e-06	1.20957e-05	7.78659e-07	3.8199e-05	2.34548e-06
K20263	3.92946e-08	1.55409e-06	2.0136e-06	1.90697e-05	6.33088e-06	0	5.05826e-06	0	2.0594e-07	7.09702e-06	4.52608e-07	5.6453e-05	0	1.01601e-05
K12068	0	0	0	0	0	0	0	2.36321e-05	2.57735e-06	5.18301e-06	0	6.48597e-05	2.71017e-06	9.55166e-06
K06306	4.73008e-08	4.95383e-06	3.79733e-05	6.75314e-08	0	0	3.37755e-06	4.3244e-06	3.44803e-05	1.73807e-07	1.21762e-05	1.00643e-06	1.03047e-05	0
K10681	9.03855e-06	9.35615e-05	1.33889e-07	0	1.57187e-06	4.35068e-06	6.03342e-07	0	0	0	0	3.66813e-07	7.0153e-08	0
K01060	0	7.86341e-05	0	0	0	2.04592e-06	0	0	0	2.67506e-05	1.8232e-06	8.74966e-08	4.25536e-07	0
K12454	0	3.10517e-07	4.60541e-05	0	0	0	0	0	1.15572e-05	0	0	0	5.19608e-05	0
K02420	2.32084e-05	0	1.38993e-06	1.43188e-06	1.36651e-06	0	2.46984e-06	1.59491e-06	2.75518e-06	3.12519e-06	1.88917e-05	1.07473e-05	7.0922e-06	3.61169e-05
K08357	0	0	4.16364e-07	1.6999e-05	4.01376e-06	0	6.1433e-06	3.66365e-07	4.88192e-07	4.02528e-06	3.32542e-05	3.59162e-05	2.16225e-08	8.62576e-06
K04058	0	0	1.69656e-05	6.55867e-08	1.5819e-06	7.55489e-05	0	1.20405e-05	8.82645e-07	0	0	7.62971e-08	4.03279e-07	3.21665e-06
K12295	2.39495e-07	9.45393e-05	9.34759e-07	0	2.9475e-06	1.12739e-06	1.44597e-07	0	0	0	8.27574e-07	0	3.35249e-07	9.70379e-06
K06714	4.3623e-08	6.98049e-07	1.27446e-05	2.6415e-07	0	0	3.24687e-05	3.05086e-06	1.62148e-05	1.57362e-06	3.3585e-05	2.20119e-06	9.42994e-06	1.30765e-07
K01674	1.37434e-05	4.06481e-05	4.78352e-07	1.61828e-06	1.30434e-05	1.27406e-07	5.52247e-07	2.75667e-07	3.22667e-07	2.93355e-05	4.59491e-06	1.41303e-06	6.47127e-06	1.21335e-07
K17329	1.30839e-05	6.75808e-07	0	4.22903e-05	4.39706e-05	7.98711e-08	0	0	0	1.27072e-05	0	0	0	0
K08358	0	0	1.45868e-06	1.76256e-05	3.48386e-06	0	1.74031e-06	1.96322e-07	1.97518e-07	2.16623e-06	3.63178e-05	3.68166e-05	0	1.28776e-05
K07704	6.53197e-06	1.57172e-06	4.51205e-05	1.67028e-07	9.52918e-06	0	4.62367e-06	5.00978e-06	6.27684e-06	8.54465e-06	1.9328e-05	6.92302e-07	6.72762e-06	1.61128e-07
K12997	9.14281e-06	5.36101e-05	2.36485e-06	3.19926e-07	2.56212e-07	1.00541e-07	4.36214e-05	1.47018e-07	0	2.82005e-06	1.04182e-06	1.61493e-07	2.11129e-07	7.53394e-07
K02086	1.14791e-05	9.19757e-05	2.28933e-07	7.01545e-07	1.77453e-06	2.61388e-06	5.47502e-07	9.98462e-08	0	4.89568e-07	1.85839e-06	8.71739e-07	1.24147e-07	2.18663e-06
K18350	1.69178e-06	1.02977e-06	2.01097e-05	3.72114e-06	6.94789e-06	0	3.30932e-05	3.31135e-06	5.04393e-06	5.24942e-06	2.24476e-05	1.22911e-06	1.04905e-05	1.13678e-06
K12528	3.04703e-06	4.35708e-07	7.79123e-07	1.07241e-05	3.02908e-05	4.06888e-05	8.83898e-08	1.8396e-07	4.79917e-06	3.32373e-06	0	5.73891e-07	3.6701e-07	2.0258e-05
K03230	1.42236e-06	0	1.22784e-05	1.82345e-06	3.66318e-08	8.55193e-05	0	1.01888e-05	3.47137e-07	0	0	0	4.02931e-07	3.6208e-06
K02236	6.97545e-06	9.42944e-05	0	7.03476e-07	3.32361e-06	2.12152e-06	0	0	0	1.1743e-07	5.99219e-06	1.75981e-06	3.80171e-07	0
K19002	6.72501e-06	7.97657e-05	1.435e-07	1.23731e-07	1.38817e-05	1.34901e-06	8.40003e-07	5.27532e-08	8.19361e-07	1.69056e-06	8.76961e-06	9.43011e-07	8.95022e-07	0
K01478	6.79132e-06	1.84426e-05	1.40188e-05	2.07365e-05	1.42476e-05	0	3.75345e-06	8.3754e-07	2.16117e-06	1.97412e-05	1.46193e-06	4.48464e-06	2.54089e-06	7.16484e-06
K07218	2.86292e-05	1.25468e-05	1.46325e-05	0	9.49661e-07	7.25097e-08	0	1.02894e-05	6.51247e-06	4.27864e-05	0	0	0	0
K09967	0	0	7.73492e-07	0	3.33936e-06	0	2.93136e-06	7.56299e-05	0	3.56806e-07	5.55901e-06	0	1.77314e-05	1.02051e-05
K03191	1.27684e-05	8.58643e-05	1.39826e-07	1.45664e-07	3.25836e-07	0	4.08745e-06	9.58803e-07	3.33195e-07	2.15898e-06	4.80206e-06	6.65381e-07	3.06884e-06	1.2197e-06
K15024	0	3.42115e-06	3.69369e-06	0	3.62686e-06	0	0	1.38211e-05	4.70344e-06	7.04252e-05	1.00982e-05	0	2.75741e-06	4.05388e-06
K19310	4.91599e-06	4.87987e-06	9.18162e-06	0	0	0	1.9368e-05	4.87516e-06	2.20608e-05	1.47723e-05	1.77683e-05	2.40432e-07	9.39074e-06	9.2142e-06
K18916	6.60385e-05	0	2.19867e-05	0	0	0	0	1.44498e-07	2.76683e-05	0	0	0	0	1.14534e-06
K13075	2.25351e-06	8.03828e-07	1.35027e-05	2.83632e-07	8.49361e-06	2.37503e-07	1.06401e-07	9.13009e-06	0	2.10045e-07	0	6.92318e-05	0	1.28127e-05
K01641	7.14682e-06	6.2633e-05	1.21494e-07	5.18598e-07	1.24616e-05	1.27164e-06	4.43026e-07	1.75358e-07	3.27454e-07	2.58379e-05	2.99311e-06	1.3232e-06	5.1186e-07	1.37894e-06
K09153	0	0.000108976	0	0	2.73949e-06	0	1.69115e-06	2.52861e-06	0	0	1.59048e-06	0	0	0
K03342	9.29819e-06	9.99099e-05	1.19743e-07	8.7449e-08	8.34475e-07	6.03164e-07	1.56646e-07	5.3823e-07	0	3.43591e-08	5.32957e-06	1.55814e-07	8.50308e-08	8.88426e-07
K01758	0	2.3305e-06	0	6.55867e-08	4.70569e-07	0	0	6.0901e-08	1.49822e-06	9.81473e-05	4.69979e-06	0	0	1.15578e-05
K00435	6.6208e-06	4.36505e-06	2.9054e-07	2.80676e-05	4.22236e-05	1.23888e-05	9.2447e-07	4.89215e-07	6.53268e-07	2.16768e-06	1.14964e-05	8.19043e-06	1.38215e-06	0
K00096	2.24774e-06	2.36687e-07	9.80039e-07	0	3.93706e-06	0	3.35563e-05	3.15819e-06	4.98694e-05	4.52484e-06	1.07336e-05	2.90847e-07	9.55445e-06	3.52585e-07
K13927	1.17564e-06	7.38367e-07	5.29001e-05	0	0	0	8.23014e-06	7.91448e-06	1.54197e-05	9.81739e-06	2.19353e-05	1.646e-06	0	0
K03895	3.47632e-08	1.83793e-07	5.89246e-07	2.71671e-06	9.94524e-05	5.41639e-08	2.42653e-07	3.20333e-07	0	4.591e-06	0	0	0	1.18433e-05
K03464	1.20205e-06	0	1.04589e-05	2.68774e-05	3.94197e-06	0	0	5.78226e-06	2.73879e-07	4.8314e-06	0	6.21184e-05	1.66266e-06	2.93783e-06
K19341	3.06563e-05	1.13059e-05	2.2899e-05	0	6.31783e-07	0	2.68537e-07	1.20148e-05	5.83126e-06	3.63993e-05	0	0	0	1.42713e-07
K01502	0	0	0	0.000120192	0	0	0	0	0	0	0	0	0	0
K03492	1.22624e-06	9.58475e-06	1.29925e-05	0	4.65189e-06	2.87498e-06	0	7.74058e-06	5.55779e-07	6.96325e-05	8.75585e-06	8.08227e-07	4.58517e-07	1.12134e-06
K16214	1.12476e-05	9.55921e-05	0	1.4724e-06	6.90867e-06	2.46531e-07	3.97006e-07	0	2.45984e-07	1.85248e-06	3.03749e-07	0	1.02307e-07	2.09453e-06
K09982	1.36841e-06	0	7.61296e-06	3.41781e-05	6.38179e-06	0	1.96719e-06	1.08205e-06	6.17819e-07	2.24594e-06	0	4.59541e-05	2.35008e-06	1.70715e-05
K02192	7.54949e-06	0	0	7.70896e-07	3.8717e-07	7.98551e-05	0	0	5.83402e-07	6.33815e-06	0	0	3.39972e-07	2.56922e-05
K06393	2.67661e-06	3.03537e-06	1.44869e-05	4.12338e-06	4.38446e-06	4.95578e-07	1.39415e-05	1.11263e-05	2.16351e-05	7.87494e-06	1.07931e-05	6.27629e-07	2.33666e-05	3.18827e-06
K03337	7.2915e-08	0	1.85923e-05	9.53857e-08	2.22708e-07	1.1239e-07	8.24282e-06	6.91722e-06	1.14258e-05	5.17656e-07	1.48395e-05	5.59567e-05	5.23173e-06	1.16162e-07
K18349	2.79283e-06	1.14771e-06	1.76792e-05	4.21531e-06	3.53969e-06	0	2.76007e-05	1.12164e-05	4.02198e-06	1.2771e-05	2.82028e-05	2.42469e-07	8.62889e-06	3.83757e-07
K18149	4.14543e-06	1.57374e-05	6.18648e-06	4.39398e-06	5.79387e-06	4.62782e-08	3.99742e-05	3.07935e-06	2.15329e-06	1.64322e-05	1.5633e-05	1.86966e-06	5.17519e-06	2.2103e-06
K01819	8.76963e-07	8.24816e-05	9.79281e-06	0	3.78686e-06	7.36001e-06	5.18979e-07	2.70514e-07	0	1.16107e-05	6.30641e-06	0	1.54533e-07	0
K07591	9.52608e-06	0	2.01971e-07	6.27215e-06	1.97887e-05	0	0	1.98839e-07	2.10394e-06	4.1231e-06	0	0	3.77747e-07	8.12001e-05
K01090	1.35553e-07	0.0001233	0	0	2.53349e-07	0	0	0	0	0	2.34202e-07	0	0	0
K06383	0	0	1.60044e-05	0	1.63948e-07	2.06328e-07	1.69478e-05	5.84664e-06	5.1511e-05	1.11731e-06	0	0	3.35828e-05	0
K02245	5.33466e-06	9.81217e-05	0	4.63965e-07	4.7704e-06	2.88708e-07	0	0	0	1.37671e-05	1.42141e-06	6.72564e-07	8.10943e-07	0
K02421	8.07898e-08	2.04822e-07	4.60417e-07	2.11159e-05	4.01966e-06	3.71322e-07	0	9.06011e-06	8.17423e-07	3.0594e-06	1.69085e-05	3.10974e-05	3.28066e-05	5.67224e-06
K15525	3.1073e-07	0.000124766	0	0	0	3.45815e-07	0	0	5.83873e-08	0	3.06778e-07	0	0	6.58676e-08
K07317	3.89161e-08	2.53166e-06	2.32399e-05	4.62253e-08	0	0	1.1328e-05	4.32101e-07	5.73599e-05	1.31127e-06	2.19606e-05	6.22406e-06	1.56529e-06	0
K02815	1.43754e-07	0	3.36378e-07	3.15507e-05	0	6.66438e-05	1.32739e-05	2.6536e-07	3.28957e-06	4.91499e-06	0	0	3.79905e-07	5.3978e-06
K03415	6.02909e-08	0	0	1.30671e-05	3.08325e-06	0	2.61702e-07	1.91898e-06	1.32076e-05	5.05527e-06	1.63162e-05	3.37123e-05	3.5936e-05	3.68699e-06
K00533	6.72756e-05	3.56609e-07	2.54166e-05	4.92223e-08	1.06523e-06	6.42229e-08	2.98374e-07	4.25262e-06	2.37012e-05	6.01222e-07	0	0	3.31051e-06	0
K15921	2.30218e-06	4.19865e-06	6.91228e-07	2.62898e-08	0	6.60424e-08	2.51543e-05	1.84662e-05	1.65054e-06	1.7897e-05	5.23753e-05	0	3.62887e-06	3.52171e-08
K07813	1.03577e-07	5.68518e-05	0	1.24647e-07	2.55842e-06	0	0	6.86481e-06	5.75872e-06	2.03292e-06	1.21726e-05	1.42345e-07	3.99035e-05	0
K02443	0	2.89422e-07	3.56671e-06	2.27912e-05	1.99918e-05	0	5.50952e-06	3.11589e-05	0	5.48826e-06	1.33267e-05	0	4.34478e-06	2.00688e-05
K00284	1.26466e-07	0	2.08703e-06	7.48267e-07	1.64807e-08	0	1.76103e-05	2.83397e-05	1.77164e-05	1.6822e-06	2.90879e-05	9.34892e-08	2.8999e-05	9.575e-08
K03897	0	0	2.11933e-07	3.37051e-07	0.000121847	0	3.18963e-07	2.08647e-07	0	1.02758e-06	0	0	0	2.65863e-06
K16695	2.04842e-07	3.99672e-06	5.27254e-07	1.05977e-05	9.80096e-06	1.97455e-05	0	2.6187e-06	5.23618e-06	3.2826e-06	0	3.03704e-05	8.96479e-08	4.02438e-05
K03199	7.4359e-05	2.6831e-06	1.31083e-05	0	4.22227e-06	2.03216e-07	1.81913e-07	1.06261e-07	0	2.55226e-05	0	1.10182e-06	2.4204e-08	5.58514e-06
K05591	4.3623e-08	3.11548e-06	4.59342e-07	1.55565e-05	1.00804e-05	0	5.89881e-08	0	5.36325e-07	5.6725e-05	0	3.07215e-05	1.93479e-07	9.77418e-06
K18830	6.76731e-06	0.000113587	0	3.95592e-07	4.1696e-06	1.36874e-06	3.54671e-07	1.23091e-07	2.81124e-07	0	1.46315e-07	0	3.50765e-07	0
K13483	7.04322e-06	0	4.10967e-07	9.66533e-06	3.34989e-05	1.36823e-07	2.45186e-07	0	5.68076e-06	2.55373e-06	0	2.43149e-06	9.60792e-08	6.61074e-05
K13727	3.17105e-06	3.29921e-05	4.89428e-05	6.25702e-06	5.41193e-06	1.77792e-07	2.9374e-06	0	0	1.64399e-05	2.84678e-06	1.61646e-07	0	8.66182e-06
K03196	6.2253e-05	3.26088e-06	1.73919e-05	8.68637e-06	3.83753e-06	9.20152e-08	8.12575e-08	0	0	4.38194e-06	6.80235e-08	2.32958e-05	4.81402e-06	8.612e-08
K12269	1.31745e-05	0.000104473	3.65808e-07	3.55807e-07	1.83944e-06	7.01037e-07	1.65106e-07	1.73182e-07	6.09317e-07	1.66408e-06	4.68868e-06	1.11982e-07	2.82431e-07	6.42626e-07
K03288	0	1.23272e-06	1.39864e-06	6.34105e-06	7.55613e-06	0	3.26346e-07	4.01989e-05	1.45724e-07	3.36744e-05	2.6926e-07	2.90921e-05	0	9.08281e-06
K12270	1.08299e-05	0.000110723	1.60752e-07	6.87663e-07	2.8723e-06	1.01297e-06	2.32757e-07	0	0	0	6.24538e-07	0	2.89063e-07	1.9089e-06
K12503	5.98443e-07	0.000124962	0	0	0	0	0	0	1.96787e-07	0	7.75468e-07	0	2.90766e-07	2.55298e-06
K01768	2.4714e-07	0.000118992	1.52455e-07	1.2123e-07	2.06844e-07	0	0	1.49002e-06	7.27842e-08	0	6.86525e-06	0	1.5939e-06	0
K00045	1.16203e-05	0	3.65143e-06	0	0	6.54245e-08	0	0.000111105	0	5.31324e-07	0	0	5.01093e-08	2.98591e-06
K01220	1.15218e-06	8.98356e-05	7.38456e-07	2.17885e-07	1.99525e-06	5.43702e-06	9.88326e-06	0	0	8.97418e-06	8.85892e-06	9.18996e-07	8.62514e-07	1.44359e-06
K06138	4.446e-07	0	6.44955e-06	1.79547e-05	1.10299e-05	0	1.21275e-06	1.29983e-05	0	0	0	7.04076e-05	1.4023e-06	8.42459e-06
K13684	1.64166e-06	1.31167e-07	2.32814e-07	1.65582e-05	4.32634e-05	6.34743e-06	6.94491e-08	3.43805e-07	6.76429e-06	3.44035e-06	0	3.15424e-05	1.63287e-07	2.00821e-05
K20509	9.9988e-08	0	1.92545e-06	0.000100547	0	0	1.61963e-06	8.61636e-07	2.29585e-06	3.20685e-07	5.77271e-08	0	3.00591e-06	1.99189e-05
K01635	1.20131e-06	0.000114907	1.51478e-07	1.28328e-06	2.48018e-06	5.56208e-06	2.57383e-07	2.84577e-07	0	5.74073e-07	2.23464e-06	3.584e-07	5.41089e-07	9.92974e-07
K05362	2.60768e-07	0.000123832	1.96104e-07	0	1.44604e-06	9.38846e-07	0	9.65318e-08	0	5.35548e-07	1.96342e-06	1.09373e-06	3.93866e-07	1.19401e-07
K02530	6.41189e-07	0.000117402	0	5.3067e-07	2.5441e-06	2.14705e-06	0	0	0	0	3.79864e-06	2.9926e-07	3.94481e-07	3.1545e-06
K20492	5.50802e-06	7.02833e-05	1.50204e-06	3.31917e-06	7.24734e-06	7.71996e-06	3.77051e-06	5.171e-06	4.72647e-06	4.17268e-06	1.04432e-06	2.18043e-06	1.30584e-05	1.78289e-06
K09917	1.2165e-06	0	2.66681e-06	5.12025e-06	2.77186e-05	5.18123e-05	1.65861e-06	2.06557e-06	1.15755e-06	2.12398e-06	3.34988e-06	2.67129e-05	3.6967e-07	5.52591e-06
K07452	8.81107e-07	0	5.63595e-05	1.69542e-05	3.20178e-08	6.7052e-06	2.11225e-07	2.46098e-06	7.36576e-06	4.89433e-06	1.20408e-05	4.06412e-08	1.12839e-06	2.24935e-05
K07688	5.02382e-06	0	9.92071e-07	1.75722e-05	3.52319e-05	1.5277e-06	8.45627e-07	1.10257e-07	4.06726e-06	1.28328e-06	0	2.54982e-05	1.04731e-07	3.94946e-05
K12996	1.73088e-05	9.79008e-05	0	2.58985e-07	5.72894e-06	2.99649e-06	1.45733e-07	3.35898e-07	1.9946e-07	4.29504e-07	2.72334e-06	7.64784e-07	3.03469e-06	7.6649e-08
K18827	2.84872e-08	0	1.83071e-05	3.07133e-05	0	4.43853e-08	1.06817e-07	3.14477e-05	0	1.03253e-06	0	4.80121e-05	0	3.02633e-06
K17948	3.28414e-07	0	6.40395e-08	2.50871e-06	2.72174e-05	9.08766e-05	7.64128e-08	2.72123e-07	4.25858e-06	9.75501e-07	0	1.94541e-06	1.7966e-07	4.37264e-06
K07506	5.19271e-07	2.15423e-06	7.359e-07	1.34813e-05	3.57585e-06	0	1.23952e-06	3.25858e-05	0	3.69572e-05	1.75725e-06	2.63953e-05	1.52929e-07	1.36492e-05
K03491	1.64376e-06	4.3767e-05	2.93511e-07	3.60971e-07	5.43108e-06	0	2.70334e-05	1.34635e-06	0	1.40415e-05	2.31849e-05	6.30715e-07	1.50298e-05	4.58783e-07
K18120	2.08958e-05	0	1.07535e-05	9.53131e-07	2.86748e-05	0	1.26729e-05	1.11558e-05	7.70777e-06	4.95576e-06	1.40284e-05	4.61474e-07	2.09948e-05	0
K06198	1.23882e-05	0.000106537	0	1.50475e-07	8.61064e-06	5.68207e-07	4.71905e-07	0	1.66039e-07	7.3927e-07	1.93421e-06	9.87587e-07	1.32722e-07	6.76909e-07
K11603	5.13248e-07	0.000128508	0	0	9.71661e-08	4.86011e-07	0	0	4.10289e-07	0	1.40997e-06	2.20937e-07	0	2.31427e-06
K02587	2.46485e-05	1.84056e-06	1.60496e-06	1.73585e-07	4.19585e-05	0	2.76848e-07	2.55664e-05	9.26359e-07	2.54312e-06	3.41292e-05	1.27943e-07	6.12421e-07	0
K19697	0	1.33134e-07	4.8582e-06	1.29004e-05	1.23219e-05	7.8673e-08	0	0	1.99247e-07	5.81576e-05	2.36254e-07	3.32668e-05	5.52455e-08	1.22127e-05
K05550	2.77193e-06	0	6.79472e-06	2.03274e-05	1.53752e-05	0	1.74051e-07	2.81524e-05	0	2.52959e-05	0	2.49483e-05	9.34761e-07	9.76081e-06
K00322	4.32494e-08	2.50874e-06	1.05208e-06	1.66922e-05	7.69191e-06	0	1.31233e-06	7.21189e-06	6.25757e-07	5.58299e-05	1.49448e-07	3.27571e-05	0	8.7427e-06
K05822	0	8.05764e-05	1.38129e-05	5.04672e-07	1.68362e-05	1.35643e-07	1.20497e-07	0	0	2.18695e-05	3.00828e-07	5.38366e-07	0	0
K19049	0	1.67836e-06	5.89548e-05	3.71172e-08	0	7.82816e-08	0	1.8419e-06	1.92311e-05	1.79401e-06	2.89354e-08	4.23873e-08	5.15938e-05	0
K05524	3.19614e-05	0	8.69116e-06	0	3.93219e-07	0	5.32781e-05	8.15731e-06	1.44907e-06	0	3.14383e-05	0	0	0
K09692	9.61152e-06	1.52537e-05	1.30419e-06	0	2.63479e-06	0	1.09283e-05	3.27337e-06	2.53124e-05	1.76364e-05	2.35512e-05	2.12525e-06	2.23059e-05	1.58931e-06
K06146	0	3.7004e-06	1.71216e-06	2.45567e-05	3.92509e-06	0	8.46737e-08	1.39725e-07	2.1296e-06	4.20552e-05	4.18982e-07	3.48868e-05	1.2206e-06	2.11519e-05
K03153	7.87042e-06	0.000124595	0	7.87866e-08	1.44886e-06	8.6692e-08	4.3268e-07	6.40886e-08	1.4637e-07	1.53251e-07	9.61323e-07	0	1.68047e-07	3.30245e-07
K07102	5.60703e-05	2.69438e-06	1.56371e-05	1.49577e-07	0	0	0	1.33584e-05	2.25582e-05	4.15632e-06	0	0	1.97894e-07	2.26153e-05
K05363	7.21252e-06	0.000113894	6.03794e-07	4.25003e-07	5.03469e-06	2.71712e-06	1.10574e-07	5.74424e-08	6.55956e-08	2.3077e-07	5.61965e-06	6.17083e-07	7.20764e-07	4.41815e-07
K10747	2.27451e-06	0	0	1.19635e-05	0	3.76877e-07	0.00010572	3.06557e-07	0	3.88318e-06	8.01316e-06	5.95564e-07	4.97711e-06	0
K03486	5.56025e-07	3.84801e-05	1.42353e-07	3.15284e-06	9.32533e-06	1.22448e-06	7.1083e-06	4.95612e-06	3.45549e-05	2.59251e-05	3.6217e-06	1.59029e-06	8.36378e-06	1.25923e-07
K07733	1.61713e-05	0	3.19802e-06	3.14511e-05	6.31647e-05	0	0	1.39762e-05	3.9068e-07	3.80222e-06	0	5.83396e-06	0	1.64218e-06
K07403	1.16437e-05	1.89e-06	2.06426e-06	4.89989e-07	3.41651e-05	0	2.499e-05	1.39351e-05	0	1.57697e-06	2.3268e-05	0	1.59362e-07	2.55223e-05
K05709	0	9.23473e-07	5.46372e-07	2.60359e-05	0	0	5.00957e-06	0	6.22341e-06	2.14496e-07	1.34474e-07	7.17846e-05	0	2.89303e-05
K02304	0	8.92519e-06	1.09825e-05	0	5.06968e-06	0	1.87788e-05	2.97879e-05	3.01074e-05	3.05038e-06	2.63285e-05	6.89431e-07	4.83643e-06	1.44433e-06
K12268	1.00822e-05	0.000124632	4.4586e-08	4.30319e-07	1.62938e-06	2.39233e-07	1.06401e-07	4.43973e-08	0	2.10846e-07	2.22934e-06	1.61951e-07	8.3897e-08	8.00719e-07
K20073	6.63877e-06	0.00010975	7.94957e-07	1.65392e-07	4.01763e-06	1.11441e-05	3.67263e-07	1.76244e-07	4.01303e-08	2.49398e-07	5.49837e-06	3.89228e-07	3.65212e-07	1.10926e-06
K07586	4.55117e-06	0.000110541	1.32756e-07	4.22261e-07	3.30444e-06	5.24679e-06	1.50523e-06	6.53488e-07	0	1.0866e-06	8.6148e-06	3.3755e-06	1.74324e-06	3.36739e-07
K00376	5.1003e-06	2.50011e-05	0	0	0	0	3.63246e-07	0	0	0.000111105	0	0	1.26275e-07	0
K21065	1.5638e-05	0	2.52065e-05	0	0	1.63696e-07	8.2793e-05	1.78112e-05	7.21909e-08	4.83175e-08	0	0	0	0
K20511	0	0	1.60752e-07	0.000123923	0	0	0	0	0	0	3.85266e-07	0	7.5164e-08	1.79988e-05
K19350	2.28768e-06	3.82318e-05	2.91917e-05	8.01398e-07	2.12526e-06	8.0018e-08	2.8221e-06	8.65413e-06	1.35912e-06	3.61453e-05	5.56524e-06	1.43617e-06	1.4099e-05	1.80666e-07
K10682	1.78965e-06	0.00013899	3.04256e-07	1.39967e-07	6.99141e-07	3.51611e-07	1.20497e-07	9.94195e-08	0	0	4.0976e-07	6.39361e-07	0	0
K02679	1.16748e-07	9.90563e-07	1.56168e-06	1.66038e-05	6.31145e-06	0	4.24185e-06	0	8.51482e-07	5.76548e-05	7.69172e-07	5.00117e-05	1.16102e-06	3.45438e-06
K20415	0	0	0	0.000123319	0	0	0	0	0	0	2.60116e-07	0	6.00495e-08	2.04128e-05
K11930	2.43889e-06	0	2.14371e-07	1.85209e-05	2.95793e-05	1.27655e-05	2.38757e-06	0	4.99194e-06	1.80121e-06	4.38944e-07	2.83402e-05	1.93279e-07	4.30629e-05
K14982	6.90658e-06	0.000116273	2.11357e-07	5.60495e-08	5.04882e-06	2.95683e-06	4.17596e-07	2.04296e-07	1.08438e-06	2.48406e-07	4.42983e-06	1.12726e-06	2.7905e-06	2.99426e-06
K14201	1.83002e-06	0.000139963	0	0	1.25867e-06	0	0	0	0	0	2.17675e-06	0	0	0
K12507	3.92036e-06	2.92602e-07	6.66824e-07	2.54816e-05	2.32756e-05	4.16966e-05	1.54565e-06	1.36146e-06	2.784e-06	1.51661e-06	1.68514e-06	2.64587e-05	3.38862e-07	1.44376e-05
K13620	4.1014e-06	2.3552e-06	8.12845e-07	1.69733e-05	2.22003e-05	3.80713e-05	1.65861e-07	1.7148e-07	1.97301e-06	1.859e-06	0	9.13878e-07	1.08591e-07	5.60311e-05
K06976	2.07153e-07	0.000144877	0	0	1.93585e-07	8.06903e-08	0	0	1.36237e-07	0	5.96513e-08	0	0	3.84228e-07
K01922	4.96253e-06	0.000115685	1.03643e-07	4.7327e-07	2.88813e-06	1.73452e-06	2.29239e-07	3.66365e-07	0	1.25991e-06	5.57746e-06	9.03841e-07	6.58611e-07	1.13132e-05
K07786	1.05763e-05	1.03808e-07	1.46889e-06	8.93986e-06	1.60303e-05	4.40294e-05	0	2.26746e-07	2.90321e-06	2.02564e-06	0	3.90409e-07	4.04643e-07	5.91854e-05
K03444	1.04111e-07	1.42112e-05	1.21578e-05	0	0	0	0	1.32061e-05	0	0.000106585	0	0	4.6134e-08	6.3361e-08
K16165	8.63139e-08	3.41369e-06	1.40852e-06	5.62651e-06	4.1002e-06	0	2.20501e-06	1.00977e-05	3.00259e-07	6.68564e-05	7.79336e-07	3.78761e-05	0	1.44531e-05
K09791	3.72841e-06	3.49204e-06	1.08626e-05	2.96446e-06	5.36173e-07	3.9279e-05	0	6.4918e-06	8.71024e-07	4.01462e-06	0	1.47646e-05	3.68303e-07	6.00811e-05
K18840	9.54788e-06	3.36339e-06	1.50235e-06	5.24259e-06	3.25517e-05	6.55884e-05	5.93607e-07	0	5.42341e-06	2.32787e-06	0	2.31203e-06	2.32613e-07	1.89761e-05
K09890	4.80284e-06	0	2.79836e-06	1.16285e-05	7.57682e-06	4.84701e-05	1.64439e-06	0	8.18694e-06	8.288e-06	6.97921e-07	8.97439e-06	2.69623e-06	4.19496e-05
K02081	8.66843e-08	6.79073e-06	2.02838e-07	4.74434e-06	2.63617e-06	0	0	6.35766e-07	8.09157e-06	6.33802e-05	6.90626e-06	4.82635e-05	1.29989e-06	4.88315e-06
K18892	2.05748e-07	0.000119457	0	2.03526e-07	1.13369e-06	5.96349e-07	4.62994e-08	0	0	2.45177e-05	3.74123e-07	1.16188e-06	7.47824e-08	6.59578e-07
K00887	7.73068e-06	0.000118813	0	5.45761e-07	1.44499e-05	7.78316e-07	4.17723e-07	0	0	6.82063e-07	3.86369e-06	0	1.52218e-06	0
K11811	7.73849e-08	4.08074e-07	1.36819e-06	1.41368e-05	2.89265e-07	0	2.16064e-07	0	0	7.10879e-08	0	0.000103535	6.07286e-06	2.28115e-05
K03146	2.82734e-06	0	2.47246e-06	9.74869e-08	0	4.87895e-07	3.59179e-05	0.000107419	0	0	0	0	0	0
K02787	1.07747e-06	0.000114425	7.9833e-07	2.24763e-07	1.21891e-06	5.05355e-06	1.01375e-05	8.33841e-08	4.76097e-08	3.19263e-06	7.74946e-06	1.16879e-06	7.22358e-07	3.37456e-06
K07123	6.29204e-08	0	0	0.000149267	0	0	0	0	0	0	0	0	0	0
K03930	7.45293e-07	0.000136383	6.03095e-07	2.85789e-07	1.96203e-06	1.26438e-06	3.15301e-07	3.43038e-06	0	1.27134e-06	8.81952e-07	5.31097e-07	2.02559e-06	0
K00248	0	0	5.83894e-05	1.97796e-07	6.62264e-08	8.2165e-08	1.28211e-05	4.4189e-06	4.47436e-05	2.04742e-07	2.11491e-06	3.61255e-07	2.63609e-05	2.35986e-07
K00450	5.80386e-08	6.12111e-07	4.76268e-07	8.14568e-06	5.33423e-06	0	3.28297e-06	0	3.05359e-07	7.01632e-05	1.33701e-07	4.50457e-05	6.35006e-08	1.65613e-05
K16169	1.46558e-05	4.07616e-05	4.65845e-05	5.74636e-08	8.23119e-06	4.27854e-06	3.94111e-07	5.33582e-08	6.72181e-07	3.16143e-05	2.51559e-06	1.13832e-06	8.0066e-08	2.76861e-07
K16924	1.24894e-05	0.000111463	0	4.1298e-07	2.13804e-06	1.04344e-06	0	0	0	2.26503e-05	8.9477e-07	6.25404e-07	0	1.62879e-07
K11894	1.86152e-07	0	4.62264e-06	9.58665e-05	3.79387e-07	2.06129e-05	5.19748e-07	3.75229e-07	5.31651e-07	7.26767e-07	0	0	5.41538e-07	2.80107e-05
K05710	2.84842e-06	0	2.09473e-06	3.44163e-05	4.12173e-05	0	9.80831e-07	0	8.55291e-06	2.44283e-06	0	2.5975e-05	2.06525e-07	3.39728e-05
K07794	0	6.00388e-06	5.51273e-06	1.37975e-05	8.85803e-06	0	1.95808e-07	1.61557e-07	0	6.17749e-05	1.60442e-07	5.60109e-05	0	4.55996e-07
K16014	8.66133e-06	6.49288e-06	3.22288e-05	2.44246e-05	2.73076e-05	4.59578e-06	3.07184e-06	1.47511e-05	1.11364e-07	4.01735e-06	2.43951e-05	1.46079e-06	1.50856e-06	5.01167e-08
K02203	2.62538e-06	6.07272e-06	2.57779e-05	1.24647e-07	5.35475e-06	0	8.01823e-06	1.76599e-05	5.20247e-05	6.49915e-06	1.52904e-05	4.27036e-07	1.13208e-05	2.68386e-06
K08222	1.56996e-05	1.04741e-05	0	0	0	0	0	9.01924e-06	0	0.000119083	0	0	0	0
K07482	3.30197e-06	0.000151322	0	0	0	0	0	1.10782e-07	0	0	0	0	0	0
K17473	1.89673e-05	1.59818e-06	1.06109e-06	2.1755e-05	1.34866e-06	0	1.19991e-07	0	4.71218e-07	5.34255e-05	0	9.79982e-06	2.3335e-08	4.71576e-05
K20345	3.11961e-07	4.2198e-05	1.83188e-05	6.75314e-08	3.4033e-07	1.02389e-05	1.82402e-07	1.98889e-05	4.65587e-05	1.77937e-05	0	0	0	0
K05020	0	2.40242e-07	2.05387e-07	5.06144e-08	0	0	9.97679e-05	1.80254e-06	0	3.74827e-08	5.21219e-05	0	1.75457e-06	0
K07216	1.88117e-06	3.16986e-06	5.38007e-06	2.48669e-06	0	0	1.88419e-05	6.28304e-06	8.9861e-07	1.3581e-05	4.64374e-05	1.22475e-06	5.61634e-05	2.12552e-07
K15520	5.25367e-07	0.000154133	0	0	2.18202e-07	2.72854e-07	0	0	7.6781e-08	0	2.01711e-07	0	0	1.29927e-06
K12063	4.59033e-08	2.61533e-06	4.52786e-06	3.14248e-07	1.38779e-06	1.37616e-07	3.45543e-08	3.24498e-05	3.24189e-05	1.02272e-05	2.72112e-06	3.71986e-06	3.17426e-06	6.37452e-05
K15371	4.97474e-07	0.00015353	0	0	6.00746e-07	1.35643e-07	0	0	9.78657e-08	2.50186e-06	4.58404e-07	3.52357e-08	1.36073e-08	3.50631e-07
K07018	4.99904e-06	0.000152198	0	0	5.55133e-07	1.15696e-07	2.64754e-07	0	0	0	1.71059e-07	0	0	1.10183e-07
K07570	3.27347e-07	0.000144452	0	0	1.93137e-06	4.96145e-06	0	0	0	1.46094e-07	4.27628e-06	5.56999e-07	1.81133e-07	1.63495e-06
K06286	1.51144e-05	0.000123874	3.6763e-07	5.09314e-07	9.56052e-06	9.41542e-07	6.63666e-07	1.57659e-07	4.65432e-07	2.16385e-06	4.269e-07	1.29512e-06	4.99612e-07	2.63043e-06
K14983	7.88254e-06	0.000142839	2.04354e-07	5.56759e-07	3.67026e-06	0	3.45261e-07	1.03396e-07	0	0	6.64686e-07	1.77732e-07	1.18689e-06	1.06559e-06
K19147	5.2146e-06	1.28601e-06	6.19052e-05	2.94021e-05	0	3.29408e-06	1.6446e-07	5.99263e-07	5.81416e-06	4.90868e-06	2.50358e-05	0	9.32711e-06	1.1782e-05
K07649	8.55824e-08	9.02604e-07	8.13032e-07	1.93847e-05	8.60052e-06	1.48058e-07	5.31281e-06	1.40311e-05	3.03405e-07	5.55687e-05	1.02512e-06	4.07232e-05	0	1.19849e-05
K16326	5.22811e-06	0	7.09932e-07	3.45709e-06	2.89774e-05	6.89771e-05	0	2.99539e-07	6.271e-06	2.0928e-06	0	1.47355e-06	3.79368e-07	4.10316e-05
K03676	3.08681e-06	4.74903e-06	8.62136e-06	3.58301e-05	1.32096e-05	0	2.87363e-06	1.89759e-05	9.60225e-07	2.19322e-05	3.32343e-06	3.48352e-05	4.76851e-07	1.03018e-05
K16346	4.75838e-06	6.10741e-07	1.21962e-06	2.25945e-05	3.64629e-05	4.36427e-05	5.24095e-08	1.48431e-07	6.54709e-06	3.26436e-06	0	1.19312e-06	5.33573e-08	3.87645e-05
K18197	0	7.51185e-06	0	6.31087e-08	0	0	0	1.93868e-07	1.9534e-07	0.000151708	0	0	1.36409e-07	0
K03928	6.47354e-08	0.00013256	0	1.80921e-07	1.91894e-06	0	6.26739e-06	1.54521e-05	8.9389e-07	1.8009e-06	9.23176e-08	6.89431e-07	0	0
K19092	7.67287e-06	0	2.49906e-06	2.60781e-05	0	4.0191e-05	0	0	0	1.4971e-06	4.6998e-07	0	1.79759e-06	8.01015e-05
K17734	2.24527e-06	1.37989e-06	9.85582e-06	3.61585e-06	7.23161e-08	0	2.82567e-05	1.68704e-05	5.52288e-06	1.40171e-05	3.40206e-05	1.27797e-06	3.97094e-05	4.45821e-06
K07334	1.01985e-05	1.3244e-05	9.45205e-06	2.0532e-05	2.42644e-06	4.63887e-05	1.20485e-06	2.34342e-05	9.10608e-06	4.27358e-06	4.60674e-07	1.7166e-05	4.37588e-07	3.17054e-06
K11618	5.05572e-07	0.000151792	0	3.5622e-07	1.62304e-06	2.68646e-06	1.33632e-07	4.34873e-07	0	1.79265e-07	1.95121e-06	1.49159e-06	1.70488e-07	2.84074e-07
K15773	8.47093e-06	5.89165e-06	3.66707e-06	2.47382e-05	2.9309e-05	0	0	0	5.89873e-06	1.11923e-05	0	1.16781e-06	2.54333e-06	6.90582e-05
K20461	5.55642e-06	1.76561e-06	1.90087e-05	2.05365e-07	7.24947e-07	3.87452e-07	6.40761e-06	4.27597e-05	2.68494e-05	3.4211e-05	1.53292e-05	1.28301e-06	7.37018e-06	1.23332e-07
K03739	1.24849e-06	9.49783e-05	9.60016e-07	1.80103e-07	4.83885e-06	2.63944e-06	3.37601e-07	2.13433e-07	1.49423e-06	5.00821e-05	4.5996e-06	2.74781e-07	9.18283e-07	0
K20341	8.13774e-06	0.000152887	0	3.82506e-07	7.60009e-07	0	0	1.77589e-07	0	3.16452e-07	3.55176e-07	0	1.68689e-07	0
K19972	9.13274e-06	0.000142862	3.57797e-07	4.43594e-07	2.38628e-06	5.5366e-07	5.01862e-07	0	1.87747e-07	2.04639e-07	2.47051e-06	7.14137e-07	2.38526e-07	3.16145e-06
K00394	2.18851e-06	1.62689e-06	6.06386e-05	0	3.49297e-06	5.11694e-08	1.5978e-05	3.61941e-05	1.86497e-06	6.53816e-06	2.23347e-05	8.35728e-07	1.15539e-05	5.3422e-08
K01208	7.40504e-06	2.63544e-05	5.73835e-06	1.22805e-05	9.90434e-06	5.37017e-08	1.20589e-05	1.2483e-06	4.18645e-06	4.38734e-05	2.0876e-05	1.61347e-06	1.69748e-05	1.17527e-06
K07590	5.28224e-06	0	4.47216e-07	3.08073e-05	7.38534e-05	1.03227e-05	5.77891e-06	2.19608e-06	9.71935e-07	6.89695e-06	1.77211e-05	7.81819e-06	1.97339e-06	0
K00480	0	3.21127e-06	1.28021e-06	7.16365e-06	4.20284e-06	0	2.40083e-06	0	4.67245e-07	7.87133e-05	0	4.44217e-05	0	2.31847e-05
K06284	2.49351e-07	0	2.59945e-05	3.01857e-07	2.47857e-06	0	1.38701e-05	3.16922e-05	5.35684e-05	2.05735e-05	1.42023e-05	0	2.13914e-06	0
K03329	8.85916e-06	0	1.89045e-06	4.31589e-05	5.32401e-05	0	3.20717e-06	4.13585e-07	7.43855e-06	1.93659e-06	0	3.65554e-05	0	8.47107e-06
K10830	9.22526e-06	0.000149187	0	4.14125e-07	1.91203e-06	1.00353e-06	3.93432e-07	9.65318e-08	0	1.67938e-07	2.25976e-06	2.38428e-07	5.67176e-07	0
K07797	8.35814e-06	0	2.4795e-06	1.96612e-05	3.42129e-05	7.56518e-06	0	2.99796e-07	6.83795e-06	3.28203e-06	0	2.15339e-06	2.27817e-07	8.09134e-05
K13990	0	0	4.16765e-08	0	0	2.41294e-07	0	0.000166028	0	1.30892e-07	0	0	3.89739e-08	0
K02609	4.27447e-07	0	6.8768e-06	1.72311e-05	9.48512e-06	8.91479e-08	3.19505e-07	4.70384e-06	3.23978e-07	4.47093e-05	4.57549e-07	5.98093e-05	4.53853e-07	2.22402e-05
K03228	1.1165e-05	0	1.01034e-05	9.19336e-06	2.04802e-05	0	0	1.08837e-05	5.8922e-06	0	0	0	2.58963e-07	9.92155e-05
K09163	2.50836e-06	3.37638e-06	5.3025e-05	3.98819e-06	0	0	2.59363e-05	1.64664e-05	1.64998e-05	2.12888e-05	1.42826e-05	1.03104e-06	8.84256e-06	0
K01560	2.63191e-06	3.87812e-05	1.91617e-06	6.48685e-06	6.92623e-06	0	1.71484e-05	1.96224e-05	2.04789e-05	3.05032e-05	1.30885e-05	1.77357e-06	7.39458e-06	6.57232e-07
K19971	1.16072e-05	0.000145044	7.85437e-07	3.47636e-07	2.22017e-06	2.34819e-06	4.55957e-07	3.00426e-07	0	2.15239e-07	2.85727e-06	1.43656e-06	5.00376e-07	2.90343e-07
K00641	4.38653e-06	0.000123012	0	3.62425e-06	6.978e-07	2.36986e-07	8.42037e-07	1.74481e-07	2.81621e-07	3.71535e-06	2.31781e-06	0	9.07868e-06	2.01593e-05
K01801	0	5.42398e-06	1.76604e-06	8.76411e-06	9.6764e-06	0	2.7203e-06	0	6.60044e-07	7.78936e-05	1.65494e-06	3.81999e-05	0	2.18779e-05
K09882	0	2.00537e-06	1.69903e-05	8.13497e-05	0	1.69672e-07	3.87841e-05	1.69587e-05	5.97046e-06	4.51434e-08	0	3.47226e-06	5.36364e-08	2.91677e-06
K01355	6.3514e-08	0	0	2.32308e-06	4.30204e-05	0.000122595	0	3.65789e-07	0	7.32418e-07	0	0	2.46907e-07	0
K18231	1.1776e-06	5.9092e-05	2.90345e-06	5.85409e-06	5.10747e-06	8.75387e-07	7.46254e-07	5.16346e-06	2.18294e-07	4.73906e-05	3.05067e-05	1.69714e-06	8.93694e-06	6.26982e-08
K13408	3.26051e-06	1.24134e-06	2.36725e-05	2.15597e-05	1.48725e-05	7.33548e-08	6.52693e-08	1.49772e-05	1.23852e-07	7.57485e-06	0	5.78088e-05	0	2.45174e-05
K11902	2.05831e-05	5.93355e-07	0	9.47753e-06	1.7502e-05	0	3.2555e-07	0	3.94175e-07	3.70626e-06	0	0	0	0.000117357
K20373	1.0619e-05	0.000148095	5.84502e-07	0	2.96989e-06	6.56114e-07	9.79903e-07	7.99456e-08	0	8.5483e-07	1.44201e-06	5.20545e-07	1.32372e-06	2.07113e-06
K19411	8.57886e-06	0	1.26262e-06	8.2868e-06	6.30954e-05	4.09197e-06	3.13758e-06	2.89078e-05	1.86139e-06	7.5309e-06	2.9703e-05	1.74146e-06	2.12794e-06	1.09695e-05
K10551	6.56403e-07	5.21073e-07	5.54926e-07	2.17122e-05	2.82316e-05	8.13291e-05	0	1.82107e-07	2.91137e-06	3.11892e-05	3.18685e-07	1.28779e-06	5.62185e-07	1.87678e-06
K11050	1.46506e-05	0.000130248	8.17667e-07	1.57834e-06	5.20327e-06	6.44352e-07	2.28961e-06	2.31587e-06	1.022e-06	3.06961e-06	3.54193e-06	1.08902e-06	3.45629e-06	1.41758e-06
K20459	6.41851e-06	4.58077e-06	1.71294e-05	5.7422e-07	2.99907e-06	0	8.01557e-06	2.62576e-05	3.51316e-05	2.81373e-05	3.19755e-05	1.06346e-06	9.0902e-06	9.82615e-08
K19309	4.17281e-06	4.73186e-06	2.28284e-06	8.17184e-07	1.62887e-07	0	1.67351e-05	8.21047e-06	1.82282e-05	1.75325e-05	4.16393e-05	8.96909e-08	5.57817e-05	1.86625e-06
K06283	2.40446e-07	0	8.34783e-06	1.95844e-06	6.99568e-07	0	1.98966e-05	1.44961e-05	5.14499e-05	8.61838e-06	3.04062e-05	6.35809e-07	3.56305e-05	3.25758e-07
K13001	1.12208e-07	0	2.10987e-07	0	0	0	0	6.49837e-08	1.1959e-06	0	0	0	0.000171259	0
K11890	0	0	0	0	1.32165e-06	0	3.87683e-07	0	2.19556e-07	0	0	0	0	0.000171032
K20510	0	0	3.81138e-07	0.000135387	0	1.01514e-07	9.09559e-08	0	0	5.98514e-08	0	0	0	3.81315e-05
K12293	2.34854e-07	0.000169901	2.46152e-06	0	6.11456e-07	8.62743e-07	0	0	0	4.15077e-08	0	1.62104e-07	0	0
K13677	1.43146e-05	0.00011952	1.9495e-05	9.91256e-07	3.89007e-06	1.66967e-06	2.94441e-06	2.78452e-07	0	2.66051e-07	8.59063e-06	8.77808e-07	1.41307e-06	1.73249e-07
K02688	3.70329e-06	2.43796e-06	9.02356e-06	3.37761e-05	2.14553e-05	5.94881e-08	5.93644e-06	5.65667e-06	7.2503e-06	8.26298e-06	2.63959e-07	3.9374e-05	3.23702e-06	3.40819e-05
K03970	1.21673e-06	2.31538e-06	7.92724e-06	1.6776e-05	1.27023e-05	7.19375e-06	0	2.42626e-05	1.7701e-06	1.59978e-05	0	5.79704e-05	0	2.67446e-05
K03276	1.23734e-06	6.4161e-07	1.43452e-06	1.25943e-05	2.38903e-05	3.735e-05	0	4.1899e-07	4.32101e-06	2.10574e-06	0	1.99778e-05	4.65926e-07	7.0968e-05
K11602	3.64794e-07	0.000171647	0	0	1.67773e-07	1.04897e-07	4.5478e-07	0	0	0	1.88634e-06	0	0	1.29869e-06
K07128	0	0	0	5.75349e-05	0	0	0.000112371	7.83305e-08	0	0	1.04793e-07	5.30771e-06	0	8.07266e-07
K00283	0	4.94409e-06	2.46129e-05	1.19011e-06	0	0	1.56054e-05	3.21715e-05	2.80712e-07	6.39766e-05	1.83399e-05	1.0706e-06	1.39794e-05	1.8398e-07
K03971	2.87672e-06	0	3.44207e-06	2.28023e-05	1.67553e-05	7.51635e-06	3.86251e-07	1.81652e-05	4.44005e-07	7.59618e-06	0	8.33864e-05	3.64055e-06	9.46888e-06
K02585	1.20012e-05	2.065e-05	1.1568e-06	3.25537e-05	8.13972e-05	0	4.73315e-06	0	0	1.64569e-06	6.49498e-06	1.36038e-05	2.3482e-06	1.08194e-07
K02745	0	4.00893e-06	3.72184e-05	0	9.29699e-06	0	1.38931e-06	3.1291e-05	3.55816e-05	4.16788e-05	1.00071e-05	0	2.81494e-06	3.98332e-06
K13285	0	0	0	0	8.47341e-08	0.000173699	0	1.95826e-07	4.47243e-07	0	0	0	7.06845e-07	2.77498e-06
K03367	1.0814e-05	0.000112148	5.52445e-07	4.69395e-07	6.5313e-06	2.42444e-06	9.33613e-07	2.70698e-07	1.74993e-06	3.44925e-05	5.27163e-06	1.48913e-06	8.55999e-07	5.72563e-07
K06884	3.35712e-06	0	1.73143e-05	3.96136e-05	1.31503e-05	0	5.65007e-07	2.0863e-06	0	0	4.01104e-07	7.85659e-05	1.91617e-06	2.23374e-05
K12985	0	3.04509e-06	1.53987e-06	9.6193e-06	0	0.000115437	0	6.1043e-07	3.98519e-06	1.75349e-06	0	1.39025e-07	2.52749e-07	4.36483e-05
K13016	0	0	0	0	0	0	0	5.03579e-07	0	5.76209e-08	0	0	0.000179604	9.30738e-08
K20429	0.000103662	3.97415e-06	0	1.67518e-06	1.36401e-07	0	0	6.30465e-08	3.6708e-05	2.95351e-05	1.15741e-07	0	0	4.48745e-06
K03660	3.33684e-06	3.64198e-06	1.8581e-05	7.13793e-08	3.18557e-06	0	1.1528e-05	2.91433e-05	3.86644e-05	4.47823e-05	1.45815e-05	1.61304e-06	9.51104e-06	2.22618e-06
K12992	5.66584e-06	1.83778e-06	2.54475e-05	5.67754e-06	2.72854e-06	9.99022e-08	2.73952e-05	1.08867e-05	1.03919e-05	1.67502e-05	1.15595e-05	8.21091e-06	5.21795e-05	2.18827e-06
K12542	3.54013e-06	3.31179e-06	1.45013e-05	1.88991e-05	1.68506e-05	0	2.75086e-07	4.95953e-06	3.15396e-06	3.43016e-05	1.52052e-07	4.0925e-05	0	4.03062e-05
K01434	2.3959e-08	1.6869e-06	2.52284e-07	2.97202e-08	1.64583e-06	0	9.30593e-08	0	3.11307e-06	2.85616e-06	0	0	8.46138e-07	0.000170808
K00131	9.84033e-06	0.000151233	9.88727e-08	5.24145e-07	5.85853e-06	2.36265e-06	7.26701e-07	5.03769e-07	1.07122e-07	1.16447e-07	6.8438e-06	8.38598e-07	8.14168e-07	1.63173e-06
K01729	1.59315e-05	0	0.000155288	0	3.63423e-07	4.14614e-08	0	4.67408e-06	5.8048e-06	2.45747e-08	0	0	0	0
K16139	9.21142e-06	2.20921e-06	1.85292e-06	3.88048e-05	2.91291e-05	0	4.26652e-06	8.49251e-07	1.1541e-05	9.35107e-06	4.94979e-08	1.97576e-06	2.42234e-06	7.04911e-05
K06412	5.96822e-06	5.49023e-06	2.64284e-06	2.04939e-06	3.00898e-06	0	3.52604e-05	1.7153e-05	1.74147e-05	1.10993e-05	3.03862e-05	2.03633e-06	4.98782e-05	0
K00557	3.40987e-06	2.46679e-06	1.22338e-06	1.79131e-05	9.92243e-06	2.59362e-07	2.46066e-07	1.70629e-07	3.81659e-07	7.82099e-05	1.33484e-05	3.3367e-05	1.50655e-05	6.50655e-06
K11051	8.69209e-06	0.000121654	2.00394e-06	0	4.63901e-06	2.21639e-07	2.89699e-05	2.00799e-06	1.08728e-06	2.45997e-06	2.4837e-06	6.1092e-07	3.45202e-06	4.64545e-06
K11601	1.87592e-07	0.000181047	0	0	1.55827e-07	8.76851e-07	0	0	1.64497e-07	0	2.88099e-07	0	0	7.49244e-07
K18346	9.30639e-06	6.43604e-05	4.47094e-05	8.97998e-08	1.3514e-06	2.25586e-07	6.01368e-06	6.54364e-06	4.30364e-05	1.41456e-06	1.73859e-06	0	4.27948e-06	5.11567e-07
K18888	1.35138e-05	0.000118261	9.76266e-07	2.69121e-06	6.2634e-06	1.96164e-06	1.22086e-05	9.4003e-07	0	3.19926e-06	1.24189e-05	1.18812e-06	7.78068e-06	2.50663e-06
K14048	1.3228e-05	6.6668e-06	0	0	7.39354e-05	2.76829e-05	0	1.09649e-06	2.40891e-05	2.17731e-05	0	1.57534e-05	0	0
K01596	5.45312e-07	0.000147171	5.90537e-06	2.54258e-07	3.30373e-07	5.10036e-08	8.73935e-06	1.2956e-06	3.74402e-06	1.70397e-06	2.2623e-07	0	5.25001e-06	9.8915e-06
K02408	0	0	3.22235e-06	1.66887e-05	3.76644e-05	5.53324e-05	7.6699e-07	1.15118e-06	5.61686e-06	5.70302e-06	9.93918e-06	1.30052e-06	1.90343e-05	2.87046e-05
K18899	4.21434e-06	8.13513e-07	9.33363e-07	2.46819e-05	2.18125e-05	8.27479e-05	2.28405e-07	3.84061e-07	5.03929e-06	2.71068e-06	2.23908e-08	1.88975e-05	6.56081e-07	2.20869e-05
K08884	1.00149e-06	0.000174024	1.05025e-07	0	4.96612e-06	5.78478e-08	0	1.94013e-06	4.23826e-07	1.72569e-07	2.89502e-06	0	0	5.50915e-08
K01713	4.19369e-05	3.50896e-06	2.31209e-05	0	4.27135e-06	0	2.56496e-06	4.68802e-05	8.54073e-06	5.50956e-05	3.60683e-07	0	0	4.40417e-07
K07474	2.1914e-06	1.82983e-06	3.56788e-06	9.24937e-05	4.89195e-06	0	5.99716e-06	2.13516e-05	3.15887e-06	1.28036e-05	1.1561e-05	1.38622e-05	1.02251e-05	2.89563e-06
K09775	7.58709e-06	4.14018e-06	3.61495e-05	1.88036e-05	4.54993e-05	5.80219e-06	3.0079e-06	7.37477e-06	6.2399e-06	1.09709e-05	2.20313e-05	1.24975e-05	6.78976e-06	0
K20490	9.16285e-06	7.26612e-05	1.18886e-05	2.46443e-06	3.54917e-06	1.02632e-05	2.48205e-06	3.13642e-06	4.89405e-06	1.83668e-05	3.02063e-05	3.44854e-06	6.49968e-06	8.93503e-06
K17330	3.31232e-05	3.89661e-06	1.72907e-06	3.7219e-05	4.91376e-05	0	0	0	3.51191e-05	1.24857e-05	0	1.17503e-05	0	3.55842e-06
K20038	1.91367e-05	3.41186e-06	2.18132e-05	3.27862e-06	5.08658e-06	0	2.01932e-06	2.81427e-05	2.84744e-06	7.61594e-05	7.01346e-07	4.36571e-06	3.64538e-06	1.78766e-05
K11081	9.81547e-06	1.57555e-06	1.07452e-05	1.85312e-06	1.22991e-05	0	0	0	3.2747e-07	8.18286e-05	5.50628e-07	4.19696e-05	1.17683e-06	2.6577e-05
K03195	7.91305e-05	9.22711e-07	1.59397e-05	1.02394e-05	4.997e-06	0	9.29648e-08	1.25752e-07	0	1.34653e-05	0	4.88214e-05	3.40454e-06	1.17283e-05
K13019	0	0	2.7717e-07	1.40359e-07	2.55205e-06	0	9.64713e-08	7.4157e-08	2.64012e-06	0	1.7623e-06	0	0.000181302	8.39489e-08
K18829	5.20525e-06	5.42509e-06	0	2.56872e-05	5.19002e-06	0	0	0	0	8.23814e-06	0	0	2.48294e-07	0.000139104
K16650	8.32573e-06	0.000107017	7.06445e-08	4.70128e-06	4.8486e-05	1.40019e-07	4.11625e-08	2.06925e-07	0	1.54499e-05	1.39097e-07	3.76514e-06	1.72845e-06	0
K01640	4.09172e-07	9.31499e-06	4.15077e-06	1.65648e-07	1.57897e-05	0	3.08181e-05	3.23379e-05	5.78619e-05	3.25621e-05	6.30069e-06	3.71577e-07	0	9.89101e-08
K10190	1.48182e-06	3.86916e-05	9.37515e-06	3.947e-06	4.63124e-06	5.68387e-07	9.98321e-06	1.89994e-05	2.70194e-05	1.68088e-05	3.0601e-05	1.367e-06	2.18197e-05	6.15143e-06
K13683	2.2543e-06	2.1387e-06	1.55723e-06	2.20479e-05	1.3684e-05	0.000100514	0	6.53701e-07	1.58742e-06	6.28845e-07	0	2.75447e-05	1.27735e-07	1.87519e-05
K16348	5.06689e-06	0	1.67816e-05	5.70691e-05	1.1686e-05	0	6.33626e-07	7.05767e-06	0	0	0	8.65276e-05	2.06385e-06	4.70626e-06
K09167	8.6763e-07	0.000180741	4.34919e-07	0	5.83182e-06	0	0	1.42725e-07	3.25966e-07	1.13828e-07	2.66307e-06	0	1.35572e-07	7.59493e-07
K06396	0	2.53589e-07	3.82489e-05	3.73942e-07	3.30712e-06	0	1.14131e-05	3.91664e-05	5.00982e-05	1.19686e-05	8.0818e-06	1.7944e-06	2.78451e-05	0
K03481	6.6585e-07	0.000101609	0	2.97085e-07	2.27784e-06	1.15272e-07	3.00256e-05	0	0	5.1901e-05	5.39445e-06	0	6.11817e-07	0
K19883	9.65615e-06	3.51139e-05	4.1541e-05	3.55623e-06	1.35413e-05	2.27658e-05	3.66155e-06	1.96797e-06	5.54791e-06	1.32895e-05	2.27306e-05	4.83669e-06	4.84206e-06	1.00682e-05
K14205	1.43263e-05	0.000137013	1.38677e-07	4.69147e-07	1.18862e-05	1.0889e-07	1.98633e-07	2.73054e-08	1.60221e-05	7.04488e-06	2.46463e-06	2.68818e-06	8.48723e-07	1.38919e-07
K11708	1.85216e-05	2.78725e-05	8.32281e-07	3.63392e-05	4.53095e-05	1.66264e-05	3.23329e-06	4.65183e-07	2.4881e-06	1.07794e-05	1.11428e-05	1.31202e-05	1.38763e-06	5.38467e-06
K03225	5.25017e-06	0	5.23462e-07	6.47872e-06	2.1684e-05	7.94066e-05	8.92289e-08	1.93716e-07	5.18514e-06	1.1743e-07	0	9.05424e-08	5.21055e-07	7.40757e-05
K13002	8.87769e-05	0	3.22764e-05	0	0	1.15272e-07	0	5.49946e-05	1.82448e-05	0	0	0	8.09458e-08	0
K12541	3.14586e-06	1.19003e-06	1.23708e-05	1.87444e-05	1.61024e-05	8.71723e-08	6.88957e-06	4.47609e-06	2.42248e-07	4.84454e-05	6.49833e-08	4.55989e-05	0	3.72669e-05
K03346	1.4174e-05	0.000137285	0	5.92974e-07	1.29008e-05	1.05897e-06	3.59464e-07	5.93474e-08	6.59649e-07	2.57783e-05	4.97536e-07	8.62926e-07	3.94467e-07	6.54362e-08
K10231	9.94236e-06	9.31939e-07	8.86147e-08	9.16401e-05	0	7.8673e-08	3.17969e-05	3.28191e-07	3.08523e-05	0	2.91014e-05	0	0	0
K03713	1.05749e-05	0.0001622	0	0	7.89328e-06	4.90279e-06	6.80981e-07	3.66365e-07	0	8.65449e-07	5.39829e-06	1.669e-06	4.42036e-07	0
K05825	5.51791e-05	1.35093e-06	1.91558e-05	3.17464e-07	2.1961e-05	0	3.10304e-05	2.7416e-05	1.43228e-05	3.03374e-06	1.72262e-05	0	3.2598e-06	7.58156e-07
K16436	0	0	0	0	0	0	0	0	0	0	0	0	0.000195708	0
K12543	1.83233e-07	1.11177e-06	2.31119e-05	2.08702e-05	1.75456e-05	0	5.06849e-06	4.59359e-06	1.16225e-06	4.03212e-05	2.95128e-07	4.70346e-05	4.6134e-08	3.43921e-05
K11607	5.46176e-07	1.94356e-07	8.5618e-08	3.01999e-05	3.43611e-07	0	5.59308e-06	4.71233e-07	2.10639e-07	8.93272e-05	1.14623e-05	3.09589e-05	1.03148e-05	1.61847e-05
K01259	1.04643e-05	1.11024e-05	1.16232e-06	0	9.24117e-06	0	1.18972e-07	5.14327e-07	9.06697e-07	0.000144377	1.55094e-07	1.60449e-05	0	1.84115e-06
K07795	0	3.70744e-06	1.1132e-05	1.68741e-05	6.76675e-06	0	3.11497e-06	0	4.20876e-07	7.72321e-05	6.0618e-06	4.70618e-05	0	2.40482e-05
K13650	2.77796e-06	0	4.14144e-06	1.03218e-05	7.98608e-06	0	9.01781e-07	3.5806e-05	0	7.65111e-07	0	0.000104635	9.11266e-07	2.89301e-05
K02653	4.03117e-06	3.06937e-07	1.66003e-05	4.79612e-07	9.17229e-06	0	3.752e-05	3.60926e-05	2.28974e-05	8.41746e-06	4.05497e-05	2.61404e-06	7.58325e-06	1.11472e-05
K01761	8.215e-06	2.44019e-06	7.07863e-05	2.09043e-05	1.69871e-06	7.8673e-08	7.52389e-06	2.29508e-05	3.87584e-05	2.28675e-06	6.58671e-06	1.35021e-05	3.31473e-07	1.50224e-06
K03471	9.35866e-06	0.000159559	1.13065e-07	5.60948e-07	1.88839e-05	6.80065e-07	6.87645e-07	1.4891e-07	0	1.52628e-06	2.19675e-06	1.11894e-06	8.07419e-07	2.12146e-06
K20483	7.12819e-08	2.37578e-07	2.56854e-08	0	0	3.36872e-07	0	3.68895e-07	2.19151e-06	2.57336e-08	0	1.68907e-07	0.000194773	4.15669e-08
K19155	2.41862e-06	0	3.08895e-06	4.53907e-05	2.90562e-05	7.57537e-05	0	8.20287e-07	6.16859e-06	3.66171e-06	0	0	1.09475e-06	3.07885e-05
K00633	5.58942e-06	0	6.9289e-05	1.3259e-05	9.43387e-06	0	0	1.2412e-05	5.11359e-05	2.24607e-06	8.26641e-07	0	3.47613e-05	0
K07774	0	6.39044e-06	1.05025e-06	2.2979e-05	4.25643e-06	0	6.68897e-06	0	3.54216e-07	6.74352e-05	1.40297e-06	6.29932e-05	0	2.5428e-05
K09729	2.99305e-06	5.55791e-06	5.84859e-05	1.86627e-05	5.42084e-05	2.88638e-06	8.44486e-06	2.18804e-05	5.45623e-07	4.52956e-06	1.14636e-05	7.18077e-06	1.82353e-06	3.45624e-07
K13012	2.19701e-06	5.78343e-06	1.12157e-05	0	0	0	1.07116e-05	3.40777e-05	7.85494e-05	3.82776e-05	6.91237e-06	4.06212e-07	1.08467e-05	5.69767e-08
K02651	1.34202e-07	0	3.53957e-05	0	0	0	0	1.18597e-06	2.74892e-06	0	0	0	0.000159575	9.95673e-08
K03224	2.03099e-06	0	1.75268e-05	2.71691e-06	4.97744e-07	0.000162221	6.40826e-08	1.18834e-05	6.338e-07	1.45068e-06	5.28728e-08	0	1.5067e-07	1.52131e-07
K00853	5.3951e-06	2.6012e-06	2.3864e-06	2.35869e-05	7.00339e-06	0	6.14638e-06	2.0628e-05	3.46716e-05	1.10696e-05	5.30583e-07	5.46833e-05	4.12302e-06	2.65743e-05
K01501	7.12202e-05	0	3.86657e-05	8.13446e-08	0	0	5.58951e-06	1.45895e-05	4.96537e-05	6.024e-08	3.28637e-06	0	1.47465e-05	1.86617e-06
K06926	1.5707e-05	0	9.04058e-05	1.53267e-06	0	0	6.01898e-05	1.76897e-05	8.35736e-06	4.4013e-06	8.78275e-07	6.37225e-08	7.09642e-07	7.06834e-08
K02914	6.56892e-06	0	1.87665e-05	0	0	0	0	1.53151e-05	1.07739e-05	1.8301e-05	4.26637e-06	0	0.000126142	0
K15669	1.02246e-05	0	9.88043e-06	1.98056e-07	0	0	0	5.78625e-07	5.72137e-06	0	0	0	0.000174119	0
K13244	1.23713e-05	5.69163e-06	9.7014e-07	4.47908e-06	6.31766e-05	0	0	1.92266e-07	6.8951e-06	4.64483e-06	0	2.87312e-06	2.65643e-07	9.92668e-05
K14052	1.99473e-06	2.28556e-07	4.9085e-06	1.68061e-05	2.49491e-06	8.66613e-06	5.5464e-06	3.59489e-05	3.05755e-06	1.75822e-05	1.20497e-06	3.66654e-05	1.46885e-07	6.55797e-05
K12452	0	2.23822e-06	5.80953e-05	3.78087e-07	5.61741e-08	0	2.41252e-06	2.17644e-05	3.58394e-05	6.84088e-06	2.30762e-05	1.55551e-06	4.77532e-05	1.10999e-06
K02386	3.26607e-05	0	0	2.85508e-05	0	0	4.02622e-06	0	3.96301e-06	2.93002e-06	8.68061e-08	5.07921e-05	0	7.81192e-05
K10938	0	0	0	0	0	0	0	0	0	0	0	0	0	0.000201559
K20264	0	0	2.72833e-06	2.47324e-05	5.35626e-06	0	3.4852e-06	0	6.32529e-07	9.0692e-05	1.2005e-06	6.65584e-05	0	6.19482e-06
K03222	3.61602e-06	0	9.36778e-06	4.39726e-06	1.37652e-05	0.000116056	0	1.3132e-05	4.70672e-06	1.51461e-07	0	0	4.7136e-07	3.66237e-05
K01598	8.83951e-06	0.000168864	0	4.89722e-07	4.49901e-06	1.74829e-07	0	0	0	2.5334e-06	1.53127e-06	6.21987e-07	0	1.49523e-05
K04756	3.06582e-07	0.000200828	0	1.41549e-07	2.84362e-07	0	0	0	4.50275e-07	0	3.94306e-07	1.61646e-07	0	0
K10110	8.59234e-07	0	2.1628e-06	3.35821e-05	9.85693e-06	0	1.86298e-06	6.27162e-05	0	2.04047e-06	7.88611e-07	6.64866e-05	2.16112e-07	2.21392e-05
K12516	1.61737e-06	9.54366e-08	5.18119e-06	1.3217e-05	0.000146898	5.22166e-08	7.9199e-06	3.12769e-07	2.4572e-05	3.16163e-06	1.4331e-07	0	1.22225e-08	1.72141e-08
K00662	7.73849e-08	5.33043e-05	1.20219e-05	1.29699e-05	1.6537e-06	6.42933e-05	0	4.63546e-06	3.55621e-05	1.56495e-05	0	1.09622e-07	3.12697e-06	0
K00687	8.46096e-06	0.000183588	2.73819e-07	4.85862e-07	4.31656e-06	1.4714e-06	9.83753e-07	3.35219e-08	1.13048e-07	1.82476e-07	1.26275e-06	1.06487e-06	4.06744e-07	1.00664e-06
K16140	1.1376e-05	3.28103e-06	2.00505e-06	3.16745e-05	6.98658e-05	2.24836e-07	4.52012e-07	2.75642e-07	8.93495e-06	3.99229e-06	0	1.83059e-06	1.04731e-07	7.007e-05
K09976	8.66475e-06	0.000174898	7.38456e-07	0	3.8592e-07	4.3672e-06	3.43858e-07	1.24629e-06	0	6.55434e-06	6.3351e-06	0	7.89222e-07	0
K09819	6.37814e-07	0.000190365	0	0	0	4.41673e-07	0	0	0	3.58165e-07	4.58437e-07	2.0008e-07	0	1.21138e-05
K08166	4.26106e-08	6.36999e-05	1.08587e-06	9.99949e-05	2.58811e-07	0	0	0	0	1.62398e-07	8.14495e-07	9.64429e-07	0	3.81591e-05
K10549	1.76596e-06	4.23994e-06	1.28226e-06	6.9102e-06	6.52779e-05	4.72049e-05	1.80698e-06	3.70449e-07	1.04109e-05	6.08145e-05	4.47385e-07	1.73126e-06	1.90835e-06	1.2469e-06
K10670	2.44721e-06	0	3.43502e-05	3.30198e-07	9.44171e-06	6.69557e-07	3.42201e-06	1.87728e-05	1.63845e-06	2.02944e-07	0.000110478	1.29361e-06	2.24729e-05	0
K05770	0.000111562	2.85572e-05	1.93439e-05	3.19161e-07	6.41172e-07	4.06054e-07	0	2.69643e-05	1.45028e-05	1.1743e-07	1.48179e-07	1.09343e-06	1.75383e-06	3.86707e-07
K12511	2.35818e-06	0.000128336	1.44109e-05	0	6.82139e-06	1.95831e-07	3.58677e-06	1.79446e-05	1.01154e-06	1.75474e-05	9.33032e-06	1.85626e-07	3.14638e-06	1.35803e-06
K06859	4.78865e-06	1.0743e-05	4.1399e-06	5.76977e-07	2.02939e-06	1.1199e-07	9.31658e-05	5.55497e-06	1.17032e-07	1.63471e-07	1.1476e-06	8.30123e-05	7.83248e-07	0
K05876	5.47984e-06	1.16827e-06	7.48166e-07	2.56431e-05	4.79009e-05	9.07471e-05	5.15556e-08	2.12652e-07	6.06103e-06	2.53538e-06	0	3.1012e-06	6.46383e-07	2.31837e-05
K04749	1.44221e-06	0	3.02693e-05	2.38978e-06	1.06279e-05	0	4.09999e-05	3.01731e-05	3.80111e-06	9.56332e-06	2.06256e-06	0	7.64041e-05	5.52181e-07
K05593	1.58294e-05	9.54639e-05	3.69175e-05	4.33463e-07	2.22421e-06	1.1239e-07	2.93701e-06	1.88429e-05	2.25544e-05	6.09021e-06	1.65715e-07	0	6.98074e-06	0
K02847	1.23782e-05	5.10617e-06	2.17999e-06	1.05681e-05	4.10645e-05	6.59343e-05	7.08451e-07	3.36732e-07	1.42928e-06	1.01566e-05	1.01311e-05	2.40271e-05	1.4149e-05	1.07645e-05
K07172	7.7121e-06	2.32383e-05	1.6222e-06	1.68541e-05	4.07406e-05	3.38415e-05	3.20413e-07	1.09478e-06	9.18779e-06	1.05372e-06	0	2.22319e-06	3.15128e-07	7.15907e-05
K06952	3.98853e-06	0	5.25857e-07	4.13783e-07	4.04558e-05	8.99059e-05	2.19305e-06	5.30521e-06	1.06869e-06	4.83651e-06	1.89686e-05	4.27806e-06	3.57199e-05	2.49475e-06
K03619	3.03721e-07	5.60565e-06	0	1.32249e-05	7.64331e-07	0.000125435	1.71448e-06	1.74919e-07	1.62448e-06	4.06063e-06	1.19741e-06	4.31051e-05	1.16182e-06	1.28308e-05
K11144	2.20738e-05	0.00013542	1.57276e-07	9.12122e-07	1.60917e-05	3.32845e-06	0	7.72896e-08	5.63384e-07	2.58486e-05	4.39932e-06	1.18048e-06	2.20982e-07	1.39211e-06
K17810	1.42519e-05	2.16599e-05	2.25931e-05	4.21188e-07	3.77076e-06	0	5.9945e-06	7.12533e-06	6.79199e-05	5.83358e-05	6.56709e-06	1.02658e-06	2.25236e-06	1.42037e-07
K13327	0	0	6.44893e-05	0	7.71964e-08	0	0	0	0	0	0	0	0.000148938	0
K02387	2.28172e-05	0	3.66366e-07	1.67681e-05	8.70129e-06	0	0	5.09903e-06	5.18891e-06	1.60619e-06	1.18503e-05	3.1473e-05	3.61971e-05	7.37254e-05
K11084	1.11351e-05	4.46675e-06	3.85137e-06	3.02743e-05	1.1791e-05	0	7.60009e-08	1.25413e-07	1.2034e-06	6.75777e-05	3.13531e-07	4.63552e-05	8.33895e-07	3.5964e-05
K03894	4.91177e-08	3.88983e-06	8.43806e-07	5.93091e-06	0.000180083	1.09458e-07	3.42753e-07	4.04594e-07	1.38606e-07	8.66696e-06	0	1.49277e-07	3.84317e-08	1.36403e-05
K08173	4.47577e-06	2.56925e-06	1.08757e-06	1.50464e-05	2.57746e-05	6.69144e-05	6.1031e-08	7.01032e-07	3.51222e-06	1.57854e-05	0	5.01954e-07	1.93844e-07	7.77451e-05
K17468	2.50671e-05	0	2.19434e-06	2.52836e-05	5.42834e-06	0	3.04825e-07	0	1.34531e-07	4.65405e-05	0	6.54713e-06	1.1945e-07	0.000103064
K02574	6.22246e-05	1.79911e-07	1.56125e-05	1.74234e-05	1.1148e-05	4.27337e-07	2.1241e-06	1.27307e-05	2.76379e-05	4.44777e-06	3.14322e-06	3.86406e-05	9.07136e-06	1.0594e-05
K12294	1.01212e-06	0.000208008	7.4074e-07	0	1.65331e-06	7.20119e-08	0	3.19054e-07	0	2.12288e-07	1.06231e-06	1.52314e-07	1.08185e-07	2.12582e-06
K19777	5.52277e-06	0	1.91599e-06	1.52887e-05	2.94015e-05	0.000124152	0	6.28761e-07	7.59454e-06	4.31702e-06	0	7.73281e-07	9.95415e-07	2.55935e-05
K18015	4.35267e-06	0	4.16181e-06	5.6821e-06	3.30904e-05	3.33223e-05	1.39245e-07	5.77275e-08	3.71221e-06	2.59853e-06	0	3.54996e-06	2.73632e-07	0.000126008
K15898	2.097e-06	1.54807e-07	4.61513e-05	0	0	0	2.64846e-05	4.86684e-06	0	3.13805e-07	1.8991e-06	0	0.000135216	0
K02196	8.33335e-06	0	0	1.07853e-05	2.0837e-05	0	1.65861e-06	0	8.02043e-06	1.24642e-05	0	8.55521e-06	6.49947e-07	0.000145912
K01567	4.35608e-06	1.2805e-06	2.52164e-05	2.63491e-06	3.81171e-06	0	3.10552e-05	1.07376e-05	6.17026e-05	1.15975e-05	1.5615e-05	1.41837e-06	4.77322e-05	2.68e-07
K09918	3.20521e-06	0	3.41538e-06	1.25557e-05	3.41153e-05	3.10862e-05	1.49245e-06	3.67846e-05	2.29832e-06	4.23001e-05	2.17677e-06	2.65184e-05	6.19023e-07	2.11e-05
K09961	6.19814e-05	1.86386e-06	6.99719e-06	4.1177e-07	0	6.42229e-08	0.000101002	3.55773e-05	2.33917e-06	3.6633e-06	0	0	0	4.13648e-06
K19000	2.52175e-06	0	2.20868e-05	6.12417e-05	1.39942e-05	1.52238e-05	6.48192e-07	2.49837e-06	2.45724e-06	1.41569e-05	0	6.76097e-05	1.61704e-06	1.44064e-05
K07746	9.91079e-06	0	0	2.66166e-05	3.7749e-06	5.95655e-05	0	2.64366e-07	1.81133e-06	3.25883e-06	0	0	6.69643e-07	0.000112739
K17467	2.54612e-05	4.63882e-06	3.03258e-06	2.13953e-05	4.71893e-06	0	1.54791e-05	1.6384e-07	3.85237e-07	4.19441e-05	1.70522e-06	4.65465e-05	7.72665e-08	5.44474e-05
K03652	1.21802e-05	7.6612e-05	1.58581e-05	4.0914e-07	2.28773e-05	1.40488e-07	0	1.69328e-05	2.48401e-05	6.94113e-06	3.83853e-05	3.0948e-06	0	1.99794e-06
K16783	2.08695e-05	5.37915e-06	1.19346e-07	0	8.51388e-05	3.77582e-05	0	4.69983e-07	3.06322e-05	2.49709e-05	0	1.5442e-05	0	0
K06394	5.81073e-07	3.23562e-06	3.03271e-05	6.90432e-07	5.02543e-06	0	2.05438e-05	2.37819e-05	5.8793e-05	1.92418e-05	9.91922e-06	7.19654e-07	4.65756e-05	1.47256e-06
K03896	3.67462e-07	0	1.33099e-06	4.53495e-06	0.000198294	2.20064e-07	0	2.20862e-07	0	8.44198e-06	0	0	0	7.69369e-06
K05789	8.39053e-06	1.62855e-07	2.21319e-06	3.46819e-05	0	8.3487e-05	5.6691e-07	3.32345e-07	2.60695e-06	3.84854e-06	7.91759e-06	2.5354e-05	8.6985e-06	4.29026e-05
K12994	5.28729e-08	2.78815e-07	2.21878e-05	4.62486e-05	7.24676e-07	0	2.9525e-07	2.52954e-05	6.95451e-08	1.70116e-05	0	9.22627e-05	5.78487e-08	1.70247e-05
K19837	3.49722e-06	0	1.28033e-05	3.08033e-05	2.22159e-05	0	1.21014e-07	3.64439e-06	3.67919e-07	2.27229e-07	6.98919e-07	0.000110046	1.47005e-06	3.62471e-05
K02103	7.26363e-06	2.58257e-05	1.82013e-05	6.95948e-08	9.08238e-06	0	1.83126e-05	1.55703e-05	3.62037e-05	3.91134e-05	8.59323e-06	1.50585e-06	4.1052e-05	1.81073e-06
K08981	1.01099e-06	0.000214306	0	5.05124e-08	3.97107e-06	3.20026e-07	0	8.02397e-07	1.22319e-06	6.52159e-08	7.3224e-07	0	3.88369e-08	9.08175e-07
K09972	9.65965e-06	1.68391e-06	2.42844e-06	2.27816e-05	8.47968e-05	2.96601e-05	2.22896e-07	2.7586e-07	8.5654e-06	4.96878e-06	0	7.9162e-07	1.74689e-07	5.75704e-05
K00968	2.80004e-05	0	9.74849e-06	3.24376e-06	3.82961e-07	6.4885e-08	4.35993e-05	1.89984e-06	6.24426e-06	1.49638e-06	9.47962e-06	0	2.00048e-06	0.000117603
K00917	1.9314e-06	0.000138673	1.96863e-05	5.18491e-06	1.18723e-06	2.76501e-06	1.07175e-05	2.31237e-07	2.49839e-07	2.65264e-05	1.59972e-05	0	7.12845e-08	8.67603e-07
K09705	2.96096e-05	3.91848e-06	9.61331e-06	0	5.16309e-05	2.42595e-05	1.19998e-05	2.0386e-06	2.90422e-05	2.82709e-05	2.40829e-05	9.85291e-06	0	0
K03095	1.42725e-05	0.0001731	0	1.05984e-06	4.42604e-06	8.39328e-07	1.75133e-07	5.1734e-07	1.72508e-07	2.60076e-05	2.65026e-06	1.06626e-06	0	3.83317e-07
K07067	5.06658e-07	0.000210625	7.10245e-06	6.97887e-08	3.55735e-06	0	4.69072e-07	0	7.40007e-08	0	2.32466e-06	0	1.43495e-07	0
K02417	9.94159e-08	3.01954e-06	2.0334e-06	1.6383e-05	5.67903e-06	0	8.91393e-06	1.96998e-05	1.74609e-05	9.80176e-06	5.19792e-05	3.26035e-05	5.20503e-05	5.35896e-06
K19164	3.66273e-06	9.48352e-06	2.09385e-06	5.54562e-06	3.90666e-06	9.95421e-05	5.75435e-07	5.96517e-07	1.36237e-06	7.20786e-05	2.94481e-07	2.53923e-05	8.69336e-07	3.97402e-07
K00105	1.52613e-07	0.000221452	2.31332e-07	8.80139e-08	1.4771e-06	1.64262e-06	9.27511e-08	0	0	2.4104e-07	0	7.07133e-07	7.26915e-08	9.85847e-08
K14645	8.51766e-07	0.000224269	0	0	3.52589e-07	5.51124e-08	0	3.65789e-08	1.30067e-07	0	4.39841e-07	1.00215e-07	0	2.82734e-07
K21064	1.14807e-05	0.00019476	5.29043e-07	4.22215e-07	1.01155e-05	9.30124e-07	4.49085e-07	1.85265e-07	1.03038e-06	1.4464e-06	2.48841e-06	8.78005e-07	1.06861e-06	9.42445e-07
K07775	0	2.55803e-06	3.34314e-05	0	0	1.3742e-07	6.6654e-07	5.15305e-05	9.47746e-05	4.37258e-05	0	0	2.57288e-07	0
K19354	7.25927e-06	2.77845e-06	7.96841e-07	3.65253e-05	2.30506e-05	4.83175e-05	2.55378e-06	0	5.25304e-06	6.48882e-06	0	4.23428e-05	4.48369e-07	5.14186e-05
K11740	7.92577e-06	2.19786e-06	1.19061e-06	2.07218e-05	6.98157e-05	4.68748e-05	5.28819e-08	7.04746e-07	1.44436e-05	2.3361e-06	1.87052e-06	0	8.27443e-07	5.83633e-05
K16958	9.85016e-06	5.25335e-05	2.25595e-06	4.9205e-05	2.88394e-06	3.9801e-05	4.81989e-07	3.02731e-05	1.09494e-05	8.03201e-08	1.0071e-06	1.23859e-07	0	2.82978e-05
K03693	1.42284e-05	0.000194057	2.75738e-07	3.23448e-07	3.96587e-06	6.67382e-06	1.83988e-07	2.82268e-07	0	3.92048e-07	6.0069e-06	1.8257e-07	4.40803e-07	1.22979e-06
K09968	5.1555e-06	0	1.81774e-07	4.89118e-05	6.86819e-05	0	3.27864e-07	0	1.02178e-07	7.19145e-08	9.60276e-06	9.31169e-05	1.86414e-06	3.45805e-07
K12556	1.21382e-05	0.00019372	6.78776e-07	1.3453e-06	4.48338e-06	4.22309e-06	8.27255e-07	6.43545e-08	0	8.00028e-07	6.5202e-06	8.62446e-07	5.67585e-07	2.16212e-06
K09769	1.41622e-06	3.39419e-05	5.50035e-05	7.60037e-07	3.58213e-06	1.18305e-07	6.86452e-06	2.13341e-05	6.37515e-05	4.39334e-06	1.23876e-05	1.53749e-06	6.24821e-06	1.80305e-05
K16435	0	6.93106e-07	7.4582e-05	0	0	0	0	0	0	0	0	0	0.000154143	0
K03700	1.81682e-05	9.37784e-05	4.13591e-06	2.92096e-06	1.44945e-05	1.84758e-06	1.89584e-05	4.75672e-06	2.47098e-06	1.12872e-05	2.55479e-05	2.54589e-06	2.53336e-05	4.31732e-06
K03608	6.87953e-06	8.36383e-06	9.32871e-07	1.55692e-05	2.94212e-05	9.19175e-05	7.23192e-06	3.18772e-06	6.34477e-06	2.7719e-06	6.61077e-06	1.86889e-05	3.94923e-06	2.91482e-05
K19225	1.78972e-05	4.05857e-05	1.20144e-05	4.24764e-06	6.48787e-06	0	3.93297e-05	1.86712e-05	3.94716e-06	5.11632e-05	1.6624e-05	1.95471e-06	1.62008e-05	2.70997e-06
K08094	1.5936e-05	3.00693e-05	2.53327e-06	0.000142314	1.00359e-06	0	1.45782e-05	3.1552e-06	1.27329e-06	1.34166e-05	3.31344e-06	1.53825e-07	3.63429e-06	9.51421e-07
K07127	5.60235e-06	3.6336e-06	1.46741e-06	3.68815e-05	2.95889e-05	3.88462e-05	9.52837e-07	3.19849e-05	7.93824e-06	1.41635e-05	5.26291e-07	1.83722e-06	1.86821e-06	5.79526e-05
K12555	1.5781e-05	0.000167198	1.51762e-07	2.0462e-07	2.89421e-06	3.91882e-06	8.623e-07	1.36088e-07	9.37576e-07	3.10316e-05	7.7819e-06	1.27657e-06	3.08856e-07	7.9142e-07
K17204	8.54871e-06	0	2.51877e-05	8.96805e-05	2.56882e-05	6.18255e-08	1.96105e-06	1.14505e-05	4.46842e-07	2.5087e-05	2.57548e-06	0	5.3849e-06	3.77737e-05
K07222	7.32667e-06	0	3.17024e-05	0.000128069	1.14361e-05	0	1.27555e-06	3.039e-05	0	0	3.32343e-07	0	0	2.33814e-05
K18702	9.0557e-06	4.04282e-06	1.16258e-05	2.87829e-05	4.84043e-05	8.16825e-06	2.21437e-07	2.98259e-07	1.97349e-05	3.66267e-06	2.97427e-06	3.50074e-06	1.73546e-07	9.34399e-05
K02122	3.53119e-06	2.99269e-05	2.3975e-05	9.70207e-07	3.82277e-06	6.05177e-07	4.0823e-05	2.05202e-05	3.53624e-05	1.25387e-05	3.62307e-05	2.7511e-07	2.53744e-05	2.77498e-07
K12685	1.58077e-05	1.30907e-06	0	0	2.0026e-07	1.10885e-07	0.000147401	6.89008e-07	7.04675e-08	1.62327e-08	6.88852e-05	0	1.93335e-08	0
K09962	1.1224e-05	0.000210493	6.48212e-07	2.66533e-07	9.54912e-06	3.27061e-07	0	0	2.81124e-07	2.67808e-06	0	4.54149e-07	0	0
K19405	4.14292e-06	8.50785e-06	4.73091e-05	2.21374e-05	5.70759e-05	7.62737e-06	6.12405e-06	2.004e-05	1.38257e-05	9.29096e-06	2.34592e-05	4.04738e-06	7.70792e-06	4.72065e-06
K18922	4.28993e-06	4.31786e-06	5.56014e-06	1.77724e-05	3.9345e-05	0	1.65861e-06	1.50533e-05	0	1.13994e-05	0	4.9916e-05	2.1219e-06	8.5191e-05
K06334	1.49744e-06	1.57927e-06	3.60417e-05	2.1842e-06	3.21025e-06	0	2.9811e-05	1.73577e-05	2.83217e-05	1.57613e-05	2.78504e-05	1.40805e-06	7.22305e-05	1.45484e-07
K17463	3.15243e-05	0	3.69935e-06	2.46086e-05	4.34622e-06	0	2.2739e-07	0	0	1.7174e-05	0	6.01254e-05	0	9.61528e-05
K03836	8.73361e-06	1.53616e-06	1.50062e-06	3.00852e-05	4.78781e-05	6.14721e-05	6.77797e-08	7.87917e-07	1.07543e-05	6.31163e-06	5.59231e-08	1.8086e-06	4.32048e-07	6.65943e-05
K09978	1.73175e-06	0	3.00753e-06	2.05417e-05	7.50117e-05	1.40522e-05	3.11302e-07	2.57542e-05	7.13553e-06	1.01203e-06	0	2.19449e-05	4.01786e-07	6.74804e-05
K18206	7.30292e-06	2.96346e-06	5.14232e-06	0	1.35083e-08	4.85636e-08	6.13763e-05	1.82131e-06	7.90659e-05	4.24995e-05	3.75213e-05	1.53577e-08	1.49118e-06	1.60868e-08
K11031	8.33254e-05	0.00012054	3.31728e-05	4.85545e-08	1.27734e-06	2.53895e-07	0	4.10303e-08	0	0	3.55494e-07	1.2792e-07	3.54175e-07	2.74448e-07
K00980	2.43516e-07	0.000200639	0	1.82877e-07	2.07306e-05	6.89107e-07	0	1.67368e-07	3.76059e-07	1.66845e-05	1.26435e-07	0	0	2.18757e-07
K03328	3.9786e-06	4.38537e-05	6.70885e-05	2.42826e-07	5.58852e-07	1.25003e-07	7.1481e-05	2.81721e-06	1.57269e-05	2.11212e-06	2.64866e-07	3.18443e-05	1.25796e-07	0
K07003	5.17392e-06	8.19158e-06	2.36501e-05	7.431e-07	1.56977e-06	0	2.52459e-05	2.94494e-05	3.92631e-05	2.41686e-05	1.91663e-05	1.76836e-06	5.98942e-05	2.77047e-06
K06987	1.93851e-06	1.14639e-06	4.84085e-05	2.07059e-07	9.07047e-06	0	1.9647e-05	2.66141e-05	4.06338e-05	8.38906e-05	1.42658e-06	2.32613e-07	4.40295e-06	4.05328e-06
K16711	1.43158e-05	0	1.37232e-06	1.97332e-05	0.000100837	4.3799e-05	4.84642e-07	5.50335e-07	3.90423e-06	1.03756e-06	0	2.04136e-05	1.2356e-06	3.51476e-05
K08986	8.24749e-06	0.000221506	0	6.29317e-07	2.31658e-06	2.48138e-06	0	8.58456e-08	0	2.66006e-07	3.21784e-06	7.20488e-07	5.63788e-07	3.11848e-06
K03300	4.34354e-08	6.77116e-06	7.48771e-05	5.43474e-08	4.68517e-07	2.02158e-07	4.32211e-05	2.21571e-05	4.60729e-05	4.41479e-05	1.54738e-06	1.17678e-06	2.41942e-06	1.92525e-07
K02246	1.37195e-05	0.000190341	6.75159e-07	1.7702e-06	9.95584e-06	0	4.07215e-07	0	0	1.96267e-05	5.75917e-06	1.27631e-06	0	0
K01601	3.66993e-06	3.89006e-06	4.11986e-05	3.40178e-05	8.35705e-05	9.74852e-06	1.83136e-06	5.85999e-08	6.03778e-07	5.41175e-06	4.12316e-05	1.72356e-05	1.29969e-06	6.23072e-08
K16710	3.63534e-05	2.36158e-06	1.28487e-06	1.99128e-05	1.13131e-05	2.14607e-05	0	5.15835e-08	4.78464e-06	7.78758e-06	0	2.57201e-05	2.44991e-07	0.000112602
K06948	1.72966e-05	0.000179366	1.92119e-07	2.69222e-07	1.76358e-06	8.95982e-06	1.51187e-07	2.76463e-07	4.98837e-07	2.32014e-05	5.50325e-06	1.92512e-06	1.37509e-06	3.33522e-06
K11041	1.08456e-05	0.000215387	6.99744e-07	6.3981e-07	7.54055e-06	9.77304e-08	5.35373e-07	4.56128e-07	6.4403e-07	3.40776e-06	2.00973e-06	1.08829e-06	8.16209e-07	2.11055e-07
K09384	2.83915e-05	5.89353e-05	8.23958e-07	1.29307e-06	6.4644e-05	9.87838e-06	2.47648e-05	2.58842e-06	1.69222e-06	4.20118e-05	1.07289e-06	4.67883e-06	4.38253e-06	1.08363e-07
K07811	4.91286e-06	8.15427e-07	5.12739e-07	3.67672e-05	2.25645e-05	3.75646e-05	9.16714e-06	2.08871e-07	4.29916e-06	3.96981e-06	1.6753e-06	5.74338e-05	3.69539e-07	6.51953e-05
K09794	1.07936e-05	0	2.95234e-06	1.77675e-05	3.25659e-05	7.45301e-05	1.48477e-06	8.94776e-07	8.08079e-06	8.355e-06	2.86817e-06	5.17147e-06	2.31549e-06	7.77009e-05
K18767	0	0	0	2.62314e-07	1.77225e-07	0.000223997	9.92829e-08	8.64512e-07	6.17221e-06	4.23974e-06	0	0	6.40666e-07	9.06365e-06
K16203	1.14821e-06	4.27416e-06	3.20035e-05	0.000125828	4.73579e-06	1.17862e-07	1.5319e-05	1.64009e-05	2.96827e-06	2.05223e-06	2.47053e-05	1.17682e-06	1.48e-05	0
K13671	5.79432e-07	0.000241524	0	0	4.05448e-07	2.0028e-07	0	0	2.14003e-07	0	1.61665e-06	0	0	1.25005e-06
K00772	1.32109e-05	1.37856e-05	3.46938e-05	2.30256e-05	7.33918e-05	1.11903e-05	1.01135e-05	2.79854e-05	6.015e-07	4.46287e-06	2.50682e-05	4.65459e-06	1.16853e-06	2.82948e-06
K00076	1.08361e-05	3.93517e-06	1.3846e-06	1.37021e-05	4.45053e-05	7.42003e-05	2.20284e-07	1.11724e-06	5.87124e-06	3.9211e-06	3.61617e-07	2.01174e-06	6.8878e-07	8.35614e-05
K00086	3.53942e-06	0	1.733e-05	6.00987e-05	1.60529e-05	0	0	1.84409e-05	8.26964e-07	2.14535e-06	1.19918e-07	9.0646e-05	4.77112e-06	3.29144e-05
K00094	2.95521e-06	3.67972e-06	2.80287e-06	2.28743e-05	4.62959e-05	5.06624e-05	1.62281e-07	6.70437e-08	5.53864e-07	7.69e-05	0	4.56703e-07	6.67635e-07	3.99992e-05
K07227	0	0	0	1.33559e-05	0	0.000176	0	1.40995e-07	4.96741e-06	3.66274e-06	0	4.53551e-05	1.74107e-06	3.26943e-06
K09880	4.7611e-06	0	2.13438e-05	6.11696e-05	1.42075e-05	0	8.17285e-08	3.74861e-06	2.49999e-07	4.05645e-05	2.02296e-07	7.41299e-05	4.23653e-06	2.40178e-05
K03535	1.35786e-07	1.17558e-06	1.25258e-06	8.33174e-05	8.215e-06	0	2.59773e-06	2.26293e-05	3.56165e-07	6.88091e-05	6.37854e-07	3.65197e-05	1.95993e-07	2.30521e-05
K06405	4.93846e-06	3.81226e-06	2.1144e-05	0	1.15075e-05	0	9.28156e-06	3.22925e-05	8.68121e-05	9.09939e-06	2.29998e-05	1.43045e-06	4.48488e-05	7.73413e-07
K13243	1.4205e-05	4.28402e-06	1.19908e-06	2.29417e-05	6.14381e-05	3.36102e-05	2.09379e-07	3.45507e-07	7.92553e-06	4.03582e-06	0	2.57397e-06	2.46143e-07	9.68107e-05
K16055	0.000102737	2.21482e-06	2.43807e-05	0	4.14326e-06	4.25259e-08	4.85579e-05	5.40079e-05	1.22495e-05	1.58026e-06	1.03199e-06	0	3.9211e-07	1.21499e-07
K07265	2.89623e-06	2.61689e-07	9.57675e-06	4.24646e-07	6.254e-05	0.000170961	0	4.61622e-07	6.4325e-08	2.78868e-06	0	6.53183e-07	6.95585e-07	1.45132e-07
K07272	1.51552e-05	8.20907e-05	2.52574e-06	3.66323e-05	1.5555e-06	1.96035e-05	4.20034e-07	3.11792e-06	1.93901e-05	3.37655e-05	3.41163e-05	1.40233e-07	2.96144e-07	2.75085e-06
K05887	7.4393e-06	2.21122e-06	8.70933e-07	2.53415e-05	5.21943e-05	7.24469e-05	0	3.21995e-07	5.53113e-06	3.06539e-06	8.04984e-08	1.63827e-05	7.64644e-07	6.49311e-05
K02774	5.31997e-06	3.83647e-05	1.04478e-05	9.34735e-06	1.81187e-05	7.90147e-05	9.80131e-06	1.2816e-06	5.07743e-07	2.48436e-05	8.63629e-06	5.2498e-07	1.21629e-06	4.4364e-05
K11139	9.6171e-06	3.02577e-06	1.34265e-06	2.33679e-05	4.84532e-05	9.30335e-05	0	6.60914e-08	5.81136e-06	2.00298e-06	0	8.12824e-07	7.53348e-07	6.35814e-05
K02182	9.95332e-06	5.14031e-07	4.75001e-07	4.63428e-05	5.54092e-05	2.25403e-05	1.63299e-07	7.08567e-07	3.67821e-06	4.13025e-06	6.48625e-07	3.12004e-05	3.14083e-07	7.69917e-05
K06373	2.77188e-07	1.01921e-06	6.17745e-05	4.97991e-07	3.9466e-06	7.95637e-07	2.6506e-05	1.58481e-05	7.44486e-05	1.02194e-05	3.55393e-05	1.52443e-06	2.16125e-05	0
K19268	1.67614e-07	1.65727e-06	1.61601e-06	1.82553e-05	3.16261e-06	0.000151539	1.16997e-07	3.86127e-07	1.97349e-06	3.26585e-05	0	2.94845e-05	1.09476e-06	1.22879e-05
K18692	9.54067e-06	0.000190365	2.08199e-07	3.23685e-07	1.33901e-05	4.14801e-06	4.53902e-07	2.24683e-07	1.51476e-06	2.8427e-05	3.72011e-06	7.65975e-07	1.2812e-06	8.60817e-07
K13796	6.12596e-05	1.58727e-06	7.82546e-07	1.76231e-05	4.42786e-06	0	5.93379e-06	4.19559e-05	3.37706e-07	6.44901e-05	6.90035e-07	3.82928e-05	4.68182e-08	1.82638e-05
K06078	3.00549e-06	4.71868e-06	9.20967e-06	4.16832e-05	3.4355e-05	5.37707e-05	1.42766e-06	1.3656e-06	2.58013e-06	5.14791e-06	6.91971e-07	6.56906e-05	6.2028e-07	3.20552e-05
K02248	1.68846e-05	0.000203473	0	7.1686e-07	9.72538e-06	8.56607e-07	1.93126e-07	1.59344e-07	0	2.17211e-05	1.91589e-06	9.79842e-07	1.51358e-07	0
K00824	5.76473e-06	1.17549e-05	4.47536e-05	5.25835e-05	5.41482e-05	9.75293e-06	2.36716e-06	3.40973e-06	2.6404e-05	4.51861e-06	1.9368e-05	1.55022e-05	3.12467e-06	3.35326e-06
K19119	9.65124e-05	4.03437e-07	1.65556e-06	4.11012e-06	2.2097e-06	8.9096e-06	8.79993e-06	4.70001e-05	3.984e-05	8.17354e-08	2.90425e-05	8.89473e-07	1.32027e-05	4.30417e-06
K02119	5.78283e-06	4.35824e-05	2.76388e-05	1.08479e-05	8.64106e-07	2.79602e-07	4.06443e-05	1.85183e-05	3.10124e-05	2.12999e-05	2.50924e-05	5.97965e-07	2.72314e-05	3.71347e-06
K13795	7.8868e-05	2.3824e-06	8.706e-07	1.72808e-05	8.12543e-06	8.28137e-08	3.85403e-06	3.93757e-05	2.53802e-07	5.86054e-05	1.0712e-06	3.95971e-05	1.96957e-07	6.66269e-06
K07237	1.85109e-05	0	2.60178e-06	6.59808e-05	9.5813e-05	3.27804e-07	5.87424e-07	0	1.11375e-05	1.25831e-05	8.40868e-07	1.99315e-05	9.20759e-07	2.8112e-05
K18975	6.80337e-07	7.74119e-06	2.43666e-06	2.15984e-07	0.0001492	2.71286e-07	3.06875e-07	9.72437e-06	2.9078e-06	1.09481e-05	0	6.79085e-05	2.9672e-06	2.64393e-06
K06400	6.99214e-06	4.20019e-05	4.73075e-05	5.27562e-06	3.55408e-06	6.74428e-07	1.56981e-05	2.55398e-05	2.6832e-05	1.22102e-05	2.76753e-05	3.97381e-07	4.30284e-05	1.47516e-06
K04337	8.26111e-06	0	4.40229e-07	2.67425e-05	4.08137e-05	0.000110474	8.6758e-07	0	7.66504e-06	6.27802e-06	0	1.1281e-05	5.95465e-07	4.5399e-05
K01449	2.01504e-06	3.98904e-07	4.82448e-05	6.18228e-06	5.34692e-06	0	2.44298e-05	2.00664e-05	7.73247e-05	1.19508e-05	1.67973e-05	4.43588e-07	4.68494e-05	1.34394e-07
K02465	6.94355e-06	0	2.20651e-05	3.37028e-05	1.83967e-05	0	5.89239e-07	4.16478e-05	0	3.22677e-07	0	0.000104065	5.57633e-06	2.71082e-05
K09689	0	0	2.47209e-07	1.32562e-07	4.69331e-05	0.00020625	2.31947e-06	7.26569e-07	1.18072e-06	4.36136e-07	0	1.41086e-06	1.49312e-06	1.34999e-07
K02471	1.11864e-05	2.05346e-06	5.04568e-07	1.63862e-05	2.98918e-05	7.01537e-05	8.33002e-06	1.2604e-05	4.84834e-06	7.25529e-06	1.01584e-05	1.65324e-06	1.89232e-05	6.7408e-05
K01654	3.14736e-06	0.000121273	2.39792e-05	2.17448e-07	2.35511e-07	3.04294e-07	9.70463e-06	6.08122e-05	9.16883e-06	3.05938e-07	2.70087e-07	1.21634e-06	3.07913e-05	4.00665e-08
K04835	1.95144e-07	1.80085e-06	1.02727e-06	1.56518e-05	3.39817e-06	0.000147265	2.18399e-06	3.93355e-07	3.32103e-06	3.7628e-05	1.3207e-06	3.0453e-05	1.43814e-06	1.59847e-05
K11472	4.86919e-06	4.55159e-07	6.7234e-07	2.30401e-05	3.54382e-05	8.45976e-05	1.60663e-07	2.85948e-07	1.60903e-05	3.37637e-06	0	2.54081e-06	4.40705e-07	9.0129e-05
K13570	1.10525e-05	6.82312e-06	2.57631e-06	5.67294e-06	4.47032e-05	2.42381e-05	2.80258e-05	0	4.72542e-05	3.33648e-05	5.36351e-05	5.04092e-06	0	0
K07493	5.87045e-06	1.05058e-05	0	6.79947e-07	0.000210023	0	0	1.66569e-07	8.99976e-06	2.01122e-05	1.20531e-06	0	0	5.35992e-06
K17465	2.81919e-05	0	1.45868e-06	1.6497e-05	4.17716e-06	1.94254e-07	1.46651e-05	0	1.63989e-07	5.55636e-05	4.30815e-07	5.98058e-05	5.45635e-07	8.17668e-05
K05952	3.4594e-06	0	1.50637e-05	4.79514e-05	1.67965e-05	0	2.40416e-06	2.39612e-05	0	5.35779e-06	6.11177e-06	9.18659e-05	9.76034e-06	4.07932e-05
K07652	1.0641e-05	0.000125252	2.7145e-05	2.63412e-07	9.61484e-06	3.01893e-06	1.72422e-06	4.10402e-06	4.04499e-05	2.93574e-05	7.04704e-06	1.46633e-06	2.13472e-06	1.60391e-06
K08992	1.2718e-05	5.17026e-07	1.71598e-06	3.6475e-05	8.006e-05	1.49454e-05	4.78072e-07	3.232e-07	1.28748e-05	1.24836e-05	0	2.65921e-06	1.15959e-06	8.74245e-05
K06438	0	5.8253e-06	2.77293e-05	1.94924e-07	4.19705e-06	8.23801e-08	1.33699e-06	3.84665e-05	9.98545e-05	3.91907e-05	1.22158e-05	3.62017e-07	3.48461e-05	0
K10536	2.81926e-06	5.97913e-05	1.3243e-05	1.10644e-05	1.14099e-05	0	1.10175e-05	8.4368e-06	2.67899e-06	2.42176e-05	5.73884e-06	2.49387e-05	6.33538e-05	2.60128e-05
K03407	2.88421e-06	4.13833e-06	2.14618e-06	2.64244e-05	3.60713e-05	2.62416e-05	8.25637e-06	7.74794e-06	1.65203e-05	9.18175e-06	1.76845e-05	2.75517e-05	3.66909e-05	4.3425e-05
K17464	3.20582e-05	3.37523e-06	7.97821e-07	2.31033e-05	1.25562e-05	0	9.59963e-06	0	4.58537e-07	5.4456e-05	0	5.69267e-06	0	0.000123107
K00007	5.21823e-06	0	1.53678e-05	7.50813e-05	1.61058e-05	6.68136e-08	1.23668e-07	5.10179e-08	5.82593e-08	1.22065e-07	0	0.000110419	3.87688e-06	3.88315e-05
K14588	3.49638e-06	3.25297e-06	2.00869e-06	3.5292e-05	2.98589e-05	1.68853e-05	3.49885e-06	4.96342e-05	5.36238e-06	4.98313e-05	7.59999e-07	4.25772e-05	3.06317e-07	2.27134e-05
K02460	9.64654e-07	0	8.63645e-06	1.34848e-05	3.76508e-05	1.50744e-05	2.66306e-06	4.61305e-05	7.1963e-06	8.30609e-05	1.14632e-06	1.90276e-05	1.15735e-07	3.10457e-05
K06407	3.60657e-06	2.2622e-06	4.7224e-05	3.1569e-06	4.08292e-06	0	1.98831e-05	2.01165e-05	5.71731e-05	1.51431e-05	3.44949e-05	1.68914e-06	5.3948e-05	3.79495e-06
K03425	5.11439e-06	0	9.62547e-06	4.23293e-05	4.76779e-05	4.43269e-05	0	0	5.82861e-06	1.58077e-05	0	5.18924e-05	2.45558e-06	4.15529e-05
K07686	0	2.2648e-06	0	4.75504e-05	1.54207e-05	1.65005e-05	4.55303e-06	2.23694e-07	7.76176e-06	0.00011804	1.78362e-06	3.42332e-05	2.4408e-07	1.84413e-05
K01476	1.58215e-05	0	8.36062e-06	5.55914e-06	2.77864e-05	0	0.000146021	1.08263e-05	1.13215e-06	2.65884e-07	4.86656e-05	0	3.44201e-06	9.27856e-08
K01069	4.63269e-06	0	2.05991e-05	6.73001e-05	1.80095e-05	0	2.22896e-07	6.52904e-06	2.10843e-07	6.4366e-06	8.65714e-06	0.000108872	9.57368e-06	1.75211e-05
K04334	1.04678e-05	0	2.56587e-06	2.30992e-05	4.0967e-05	4.90093e-05	4.5478e-07	0	6.41681e-06	2.68595e-06	0	1.82417e-05	5.70348e-07	0.000114888
K07505	3.63533e-06	0.000208541	1.538e-05	0	7.04273e-07	1.69445e-06	0	1.84723e-06	2.86268e-06	1.2357e-05	7.27287e-06	3.85079e-08	0	1.51716e-05
K07270	8.07222e-07	0.000148147	1.223e-05	6.91805e-07	6.7444e-07	5.46323e-05	9.37851e-07	0	0	1.25437e-05	1.93331e-05	0	1.86321e-05	1.03473e-06
K04757	5.68325e-06	0	7.74001e-06	3.42164e-05	2.2317e-05	0	0	1.40999e-05	0	0	0	0.000151788	3.1227e-06	3.08245e-05
K01071	1.75699e-05	0.000208992	0	5.58517e-07	7.49503e-06	2.28219e-06	0	2.70514e-07	1.05422e-07	2.84456e-05	6.84735e-07	2.41001e-06	1.79302e-07	8.45921e-07
K21063	0.000110039	2.04037e-07	4.4496e-05	0	0	1.41117e-07	5.31765e-05	4.99254e-05	1.16859e-05	5.23484e-07	0	0	0	1.14827e-07
K20757	4.82864e-05	1.31029e-06	1.77112e-05	0	0	1.67389e-07	0.00012714	1.30312e-05	1.01075e-05	0	5.31683e-05	0	0	0
K14287	1.62769e-06	3.99058e-06	1.0991e-06	3.58413e-05	1.62882e-05	2.12665e-05	3.40805e-06	4.75563e-05	3.91286e-06	6.11599e-05	8.99537e-07	4.18486e-05	3.14025e-07	3.22053e-05
K07693	2.87167e-07	0.000270153	0	0	2.3854e-07	0	1.33632e-07	0	0	1.18601e-07	6.33747e-07	0	0	0
K04336	4.13017e-06	0	1.79523e-06	3.23795e-05	4.04469e-05	0.000158185	2.40994e-07	1.19303e-06	5.69592e-06	2.32907e-06	0	4.89084e-07	9.44368e-07	2.4497e-05
K11709	2.25542e-05	3.15733e-06	1.09357e-06	2.93398e-05	0.000156815	1.82789e-05	5.6423e-06	4.16589e-07	1.49868e-06	8.11257e-06	5.26175e-06	1.60615e-05	4.28415e-06	8.16615e-08
K10202	1.45505e-05	8.26958e-06	1.16273e-05	3.33299e-06	5.27015e-05	2.00193e-05	9.02089e-06	2.86343e-05	4.36857e-05	4.9727e-05	1.66843e-05	9.70041e-06	4.61917e-06	1.00233e-07
K00054	2.32881e-05	0.000173131	1.86401e-06	2.99378e-07	2.02297e-05	2.33772e-06	2.22679e-06	1.16045e-06	2.79683e-06	3.5338e-05	4.00881e-06	1.10657e-06	3.4423e-06	2.02222e-06
K16088	1.02922e-05	8.85677e-07	1.8341e-06	2.39235e-05	4.62054e-05	7.1857e-05	5.4236e-07	3.50556e-07	5.566e-06	3.21122e-05	1.21062e-07	1.3509e-06	7.21442e-07	7.81911e-05
K01286	1.30588e-05	7.25677e-05	1.49701e-05	8.04276e-06	8.90478e-06	0	3.06872e-05	1.70948e-05	2.90629e-05	1.88044e-05	3.90123e-05	1.25381e-06	1.88528e-05	2.04813e-06
K16842	5.16641e-06	0	1.4634e-05	7.04575e-05	1.1344e-05	1.01187e-07	7.25308e-07	8.00407e-06	0	1.78977e-07	0	0.000130478	3.44255e-06	3.01533e-05
K01146	0	3.2922e-06	2.49229e-06	2.48324e-05	6.43601e-06	2.35977e-07	4.25434e-06	5.51768e-05	1.13189e-06	9.52738e-05	2.29029e-06	4.56025e-05	0	3.50407e-05
K07266	4.18413e-06	9.45331e-07	9.1329e-06	1.40837e-06	0.00013606	0.000110469	1.25132e-07	1.61041e-06	2.00426e-06	3.4071e-06	1.03243e-07	5.58684e-06	4.24966e-07	1.19702e-06
K18918	1.47192e-05	0	1.28768e-05	5.73132e-05	5.83734e-05	4.57089e-06	4.81955e-07	2.50152e-07	4.86574e-06	4.04007e-06	0	9.44633e-05	4.84906e-06	2.05321e-05
K19286	0	1.01108e-05	6.84528e-06	0	3.65652e-06	0	2.39726e-06	0.000178524	0	7.33613e-05	3.28368e-06	0	0	0
K12963	7.33417e-06	3.55024e-06	1.74417e-06	6.03743e-05	6.61398e-05	1.3821e-05	0	0	1.37224e-05	6.77199e-06	0	3.37986e-05	0	7.12707e-05
K13018	2.91406e-06	1.09801e-06	4.67975e-06	1.24647e-07	5.48315e-06	0	6.20804e-05	5.98136e-06	3.19005e-05	9.56388e-08	2.01306e-06	0	0.000162978	0
K02407	1.14858e-05	1.0715e-06	1.81012e-06	3.35338e-05	6.16235e-05	3.14463e-05	2.80156e-06	7.73415e-06	2.17748e-05	9.01551e-06	1.35487e-05	2.06642e-05	2.61082e-05	3.69981e-05
K09801	1.03511e-05	0	1.07185e-05	3.89607e-05	3.80427e-05	3.24425e-07	2.90684e-07	4.60487e-05	5.36521e-06	1.11327e-05	0	5.53171e-05	2.20073e-06	6.09689e-05
K06864	5.37228e-06	1.52751e-06	6.55938e-05	1.69648e-06	9.23114e-06	3.52779e-07	8.40477e-06	6.09582e-05	3.03431e-06	6.56346e-06	4.84558e-05	7.30054e-07	4.8382e-05	1.96698e-05
K16651	2.14272e-06	7.79987e-06	3.75819e-05	2.082e-05	5.54603e-05	5.09457e-06	5.09308e-07	2.90509e-05	1.03959e-06	6.79143e-05	2.05321e-05	2.70211e-05	1.64632e-06	3.70055e-06
K07353	8.81535e-06	0	2.98676e-06	2.60166e-05	4.36283e-05	8.53319e-05	0	3.17599e-07	9.75018e-06	1.44845e-06	0	2.87178e-06	3.28598e-07	9.89731e-05
K02850	7.91012e-06	5.16098e-06	2.83315e-06	3.10791e-05	2.49873e-05	0.000133172	1.08447e-06	6.73409e-07	7.06223e-06	3.67783e-06	0	1.38618e-06	4.78316e-07	6.13536e-05
K10975	5.38482e-06	2.30583e-06	9.47466e-07	1.9406e-05	3.50181e-05	0.000100034	5.7898e-08	5.26295e-07	3.72475e-06	1.97952e-05	2.87802e-07	2.03818e-05	8.75188e-07	7.22748e-05
K03229	6.51524e-06	5.9631e-06	1.25781e-05	8.0119e-06	2.43761e-05	8.96859e-05	0	1.02827e-05	3.22644e-06	0	0	0	3.77097e-07	0.000120263
K07714	2.55808e-06	6.91606e-07	2.93795e-06	4.89837e-05	7.51796e-05	0.000110636	1.22062e-07	4.89912e-06	1.09081e-05	4.52084e-06	0	1.81975e-06	4.30485e-07	1.75954e-05
K09925	1.85166e-05	0	5.49043e-06	5.18132e-05	8.34278e-05	0	0	4.50274e-07	1.68156e-05	1.68399e-06	7.72163e-06	5.4635e-06	0	9.0703e-05
K04087	5.85351e-05	3.43235e-06	3.55259e-05	1.2429e-05	7.49484e-06	0	6.01283e-06	1.48219e-05	2.42434e-05	6.22779e-05	1.2471e-05	3.06257e-05	9.07582e-06	5.52257e-06
K02773	9.32767e-06	1.29785e-05	4.38728e-05	4.1868e-06	3.67913e-05	1.99172e-07	1.62628e-05	1.94836e-06	1.71395e-07	0.000105054	1.79236e-05	7.38359e-07	3.3972e-06	2.972e-05
K19163	2.76651e-06	1.56628e-05	4.97328e-07	4.86334e-06	8.13808e-05	7.59213e-05	2.58682e-07	1.3359e-06	0	5.43403e-05	4.51729e-07	2.34162e-05	6.29844e-07	2.1456e-05
K01053	7.39542e-06	2.98472e-06	3.28717e-05	0.000129643	1.8559e-06	9.28295e-08	2.49525e-07	2.41016e-06	4.39803e-07	8.39747e-05	1.46452e-06	0	3.18181e-06	1.65545e-05
K15725	1.60935e-06	5.05973e-07	6.22858e-05	2.38898e-07	0	0	2.22812e-05	1.43107e-05	5.67843e-06	4.44938e-08	0	0	0.000176806	0
K03417	1.13484e-05	7.17221e-07	1.03434e-06	3.26761e-05	5.42849e-05	0	4.68619e-06	5.48314e-07	9.66693e-06	1.2666e-05	4.53932e-07	5.39375e-05	0	0.000102971
K20487	1.43878e-05	8.36353e-05	1.10611e-05	1.94346e-06	6.41131e-06	2.0671e-05	9.24052e-06	1.62169e-05	3.06748e-05	1.70502e-05	2.39032e-05	3.44252e-06	4.2958e-05	4.0288e-06
K17723	5.73776e-06	1.26127e-06	3.42668e-06	2.29486e-05	3.71551e-05	8.08676e-05	5.47213e-05	1.43723e-05	6.82908e-06	2.01153e-06	0	2.02315e-05	4.29091e-07	3.63175e-05
K00983	1.48039e-06	0.000146149	7.1907e-05	0	3.10692e-07	0	9.45085e-06	0	1.13945e-05	0	6.04671e-07	1.66775e-06	4.41957e-05	0
K02422	2.28616e-05	0	1.81918e-06	2.70115e-05	1.81391e-06	0	2.37172e-06	7.27018e-06	1.49772e-05	4.76625e-06	2.19299e-05	2.18896e-05	7.34202e-05	8.7989e-05
K06374	3.65654e-06	3.06055e-07	3.84497e-05	3.20383e-06	3.70199e-06	1.8296e-07	3.3007e-05	1.95705e-05	6.70599e-05	1.6822e-05	3.72758e-05	2.42991e-06	6.25895e-05	8.46603e-07
K00455	8.37905e-06	1.07266e-05	4.20216e-06	3.19598e-05	9.14259e-07	0	4.18853e-07	8.19161e-08	2.74111e-06	6.12459e-05	0	0	9.22368e-07	0.00016797
K06387	2.11002e-06	5.19629e-06	2.00786e-05	3.47534e-06	4.61295e-06	0	2.8546e-05	4.49176e-05	6.81079e-05	4.65123e-05	1.2416e-05	0	5.40567e-05	0
K02425	4.61251e-06	5.16234e-06	1.22923e-06	1.7527e-05	7.47828e-05	0.000124772	1.43859e-07	3.56084e-07	8.13252e-07	2.184e-06	0	2.20706e-05	2.25492e-07	3.61558e-05
K06382	2.3724e-06	5.85293e-06	1.87086e-05	4.15631e-07	4.14159e-06	3.83703e-07	2.27328e-05	4.34324e-05	7.64444e-05	4.19902e-05	2.40808e-05	1.65939e-06	4.70367e-05	1.02306e-06
K13794	5.73637e-05	1.72342e-06	7.25996e-07	1.75721e-05	1.33105e-05	0	5.38318e-06	4.97505e-05	3.43899e-07	7.01607e-05	1.35034e-06	5.08984e-05	7.15152e-08	2.1942e-05
K06978	0.000112746	5.32238e-06	3.18032e-05	4.65733e-07	0	0	1.60932e-05	7.76934e-05	2.5534e-05	1.36422e-05	3.65787e-08	4.04116e-08	7.49234e-06	0
K10548	3.07197e-06	6.15583e-05	1.70339e-06	3.2532e-07	4.71546e-06	1.81937e-07	8.16246e-05	3.15725e-06	4.33245e-06	2.91384e-05	9.25486e-05	1.39558e-06	7.18019e-06	1.14277e-07
K11250	6.41568e-06	1.75012e-06	1.5795e-06	2.36356e-05	3.84939e-05	8.78161e-05	2.66003e-07	1.4565e-05	7.53752e-06	2.5716e-05	4.36883e-07	2.13542e-05	2.48475e-06	5.90592e-05
K10556	6.33637e-06	4.16454e-06	1.61941e-06	2.20827e-05	3.60023e-05	6.18561e-05	1.53412e-06	2.71302e-07	5.88426e-06	9.52946e-05	8.09184e-07	0	2.18541e-06	5.3073e-05
K02388	3.12753e-06	0	2.65529e-06	4.85421e-05	6.94528e-06	7.42109e-05	2.76973e-06	7.29675e-06	3.00159e-05	7.12979e-06	2.43489e-05	3.17487e-05	3.06826e-05	2.19171e-05
K19585	7.23785e-06	6.66148e-07	1.43569e-05	6.76609e-05	1.97349e-05	1.34811e-07	6.78252e-07	1.32736e-05	1.95216e-07	2.11907e-05	1.32811e-07	0.000102456	4.93368e-06	3.9626e-05
K10015	2.63434e-06	1.01881e-06	1.42193e-05	6.68987e-05	1.49476e-05	2.63341e-07	6.02139e-07	9.73396e-08	4.44623e-07	2.60636e-05	2.92017e-07	0.000138992	3.43798e-06	2.28615e-05
K04561	7.39264e-06	7.2634e-05	1.87906e-06	5.55248e-05	6.61089e-05	7.66148e-06	4.10747e-06	4.312e-07	6.14674e-06	1.07177e-05	3.62754e-05	1.37241e-05	1.03559e-05	2.81218e-07
K07710	2.50349e-06	1.13678e-06	3.16472e-06	5.24791e-05	0.000110537	9.23787e-05	9.3768e-08	2.67404e-07	1.19169e-05	1.78256e-06	0	3.50953e-06	3.62861e-07	1.3596e-05
K09820	4.74779e-07	0.000251917	0	0	2.21368e-06	0	0	0	2.65662e-07	1.58464e-06	8.6868e-07	0	8.21495e-08	3.74792e-05
K09777	8.28953e-06	1.668e-05	3.54819e-05	1.26346e-05	3.45651e-05	6.99316e-07	7.06954e-06	3.00253e-05	6.14376e-05	3.06993e-05	2.28806e-05	2.09148e-06	3.3811e-05	0
K19165	1.13739e-06	0.000102835	1.34992e-05	3.30046e-05	8.43168e-06	0	8.32741e-06	1.02324e-05	1.59309e-06	9.96029e-06	0	8.50151e-05	4.8843e-06	1.81836e-05
K10201	1.67369e-05	1.32708e-05	2.20688e-05	3.30156e-06	5.84911e-05	2.31211e-05	1.31878e-05	2.86817e-05	4.13794e-05	3.97932e-05	1.9224e-05	1.20438e-05	5.73306e-06	7.64416e-07
K05988	9.96939e-06	0.000126306	1.41404e-05	1.64346e-07	9.07354e-06	2.64937e-07	2.83909e-07	7.21132e-05	6.65109e-08	6.21834e-05	1.77195e-06	1.70917e-07	2.98503e-07	1.13617e-06
K09789	0.000133335	4.4413e-06	3.12195e-05	0	0	0	2.30293e-05	5.86219e-05	4.60718e-05	5.26832e-07	0	2.61297e-07	2.88957e-07	2.74952e-07
K11739	9.05127e-06	0	7.97431e-07	3.93758e-05	4.85123e-05	7.84047e-05	7.40015e-08	3.63059e-07	1.5694e-05	3.8819e-06	0	0	8.88006e-07	0.000101707
K20276	1.2776e-05	0.0001889	1.1781e-07	2.75051e-05	1.52051e-06	0	1.42619e-05	6.70598e-08	7.09947e-09	2.19367e-07	2.49909e-06	3.94263e-05	7.24531e-08	1.19685e-05
K08298	8.07778e-06	0	1.65146e-06	3.42215e-05	4.87409e-05	7.7551e-05	1.14309e-06	9.21604e-07	1.11145e-05	6.3413e-06	5.76199e-07	4.10229e-05	1.38815e-06	6.71916e-05
K10107	2.30604e-07	5.56174e-07	1.10483e-05	2.86317e-06	9.73453e-05	0.000175151	0	2.60274e-06	2.10909e-06	4.39323e-06	0	3.57843e-06	6.92372e-07	3.13e-07
K13920	3.69133e-06	0	5.66247e-05	3.34121e-05	2.99114e-05	7.02143e-06	9.37691e-06	2.62872e-07	6.55105e-07	9.6143e-05	3.7498e-06	4.71517e-05	9.0811e-07	1.2035e-05
K01031	4.83817e-06	3.72078e-06	2.87822e-05	2.73854e-05	2.26249e-05	0	0	0	4.64039e-07	4.60384e-05	2.03179e-07	0.000116753	1.78377e-06	4.90672e-05
K06971	5.52642e-06	2.00957e-07	1.83626e-05	5.3909e-06	1.66646e-05	0	9.61548e-06	3.20032e-05	2.4299e-05	1.90208e-05	9.25855e-06	0.000116462	5.80291e-06	3.91898e-05
K03674	3.87434e-06	7.86701e-06	1.49341e-05	3.64414e-05	8.40889e-06	0	8.1096e-05	1.8114e-05	3.01889e-07	1.19009e-05	0	9.02481e-05	1.51438e-06	2.71155e-05
K06378	9.2768e-07	3.33421e-06	3.35513e-05	1.63311e-06	1.98939e-06	0	2.29429e-05	4.13698e-05	8.25811e-05	6.57947e-05	1.02489e-05	0	3.61851e-05	1.63471e-06
K09862	9.49835e-06	1.56628e-05	7.30136e-06	4.80397e-05	8.26405e-05	1.87263e-05	0	1.64923e-06	7.53649e-06	6.75409e-06	0	5.74839e-05	1.26127e-06	4.59113e-05
K08354	1.64664e-06	0	1.2315e-06	4.58383e-05	3.18723e-05	8.87678e-05	3.22859e-07	2.66384e-07	3.26748e-06	2.28682e-06	9.08751e-08	5.14279e-05	2.53033e-07	7.59174e-05
K00282	9.22258e-08	5.79843e-06	2.24202e-05	8.36734e-07	0	7.10366e-08	1.20507e-05	9.56384e-05	9.61484e-07	0.000133464	1.50068e-05	7.41087e-07	1.61159e-05	1.36848e-07
K03580	4.20854e-07	5.65632e-07	1.74493e-06	0.000110476	9.47809e-07	4.24499e-07	7.55512e-06	4.14691e-05	1.13484e-06	8.5846e-05	1.25904e-05	1.4607e-06	1.08854e-05	2.79465e-05
K09924	1.06302e-07	0	7.29977e-05	1.31864e-07	1.32453e-07	0	0	2.88593e-06	1.5042e-05	0	0	0	0.000213691	0
K10039	1.14863e-05	0.000217854	2.91212e-06	2.70368e-07	2.54691e-06	1.56427e-06	5.29564e-06	2.99708e-07	0	5.5343e-05	4.15448e-06	8.52932e-07	1.00194e-06	2.16909e-06
K07352	1.14568e-05	1.15769e-06	3.21068e-06	2.32913e-05	4.65122e-05	0.000110633	1.53241e-07	1.67862e-07	1.52489e-05	1.41171e-06	0	2.48795e-06	1.80148e-06	8.89781e-05
K19236	8.17271e-06	3.16193e-06	2.38424e-06	4.39687e-05	2.90081e-05	2.10489e-05	6.12964e-07	2.09918e-05	5.7992e-06	5.79901e-05	7.27001e-08	3.86164e-05	2.76228e-07	7.53483e-05
K07080	1.05154e-05	1.36233e-06	7.80847e-05	4.31682e-07	1.3497e-06	9.65313e-08	3.62273e-05	5.11253e-05	7.97925e-05	1.80831e-05	1.33343e-05	2.6374e-06	1.33971e-05	1.15765e-06
K01561	1.31152e-07	1.70685e-07	5.82425e-05	0	0	1.00863e-07	0.000196798	1.73724e-06	0	0	5.07768e-05	0	0	0
K06196	7.7724e-06	0.000148055	4.25187e-05	4.52966e-06	9.37549e-06	1.70082e-06	2.66416e-05	2.03382e-05	2.9186e-06	5.5239e-06	1.68134e-05	8.69115e-07	1.84235e-05	2.49185e-06
K06909	6.41634e-05	2.03918e-05	2.47028e-05	6.37332e-06	9.55971e-06	7.2343e-08	9.40698e-05	9.34071e-07	7.98606e-06	4.71889e-05	2.92899e-05	6.06174e-07	1.07273e-06	1.60641e-06
K03740	1.8376e-05	0.000220574	3.7236e-07	4.28452e-07	1.61442e-05	3.24193e-06	3.67518e-07	8.49165e-07	1.52348e-06	3.46913e-05	6.68601e-06	1.92039e-06	1.19245e-06	2.56348e-06
K19005	2.72933e-05	0.000206651	2.61334e-07	6.95775e-07	1.53369e-05	2.25657e-06	1.22577e-07	2.67897e-07	8.13986e-07	4.45588e-05	5.80724e-06	3.18467e-06	4.52421e-07	1.68828e-06
K02243	1.77056e-05	0.000236934	0	5.08358e-07	1.15592e-05	5.49871e-06	5.35355e-07	2.96359e-07	1.63485e-07	2.89992e-05	5.32514e-06	7.28953e-07	1.4147e-06	0
K00855	8.49129e-06	1.83633e-06	3.29269e-06	3.58528e-05	4.90533e-05	4.00176e-05	6.48766e-07	6.4177e-07	1.28919e-05	7.88977e-05	1.60442e-07	5.07844e-05	3.05152e-07	2.84312e-05
K06214	6.19246e-06	1.34092e-06	4.02679e-06	3.29519e-05	0.000110452	4.74009e-05	1.01426e-07	1.67368e-07	1.34647e-05	4.11971e-06	0	1.99802e-05	0	7.13293e-05
K07699	2.75429e-06	2.03413e-05	1.91057e-05	1.28575e-06	2.96943e-06	0	3.81075e-05	3.75879e-05	9.08144e-05	2.62856e-05	2.26311e-05	6.31286e-07	4.8193e-05	9.80897e-07
K04338	1.1685e-05	8.87412e-06	1.90494e-06	3.04888e-05	5.6285e-05	8.98021e-05	6.08554e-07	0	6.37413e-06	2.58293e-06	0	1.95499e-05	3.1796e-07	8.58051e-05
K00276	9.04859e-06	1.40511e-06	3.7013e-06	3.74673e-05	9.80933e-05	4.15161e-08	4.09969e-07	3.09132e-05	1.02162e-05	3.34289e-05	2.78056e-07	2.6007e-06	1.7492e-07	8.65054e-05
K18474	1.43672e-05	0.000223573	4.74383e-05	9.46546e-07	1.41206e-06	1.17422e-07	3.05489e-07	5.21096e-07	7.95992e-07	6.19282e-07	1.5186e-05	1.0136e-06	9.82723e-07	7.42945e-06
K01590	1.94578e-07	0	4.49656e-05	5.57236e-06	4.57515e-06	2.31361e-06	0	1.0502e-06	1.54705e-05	0	1.93546e-06	0	0.00023664	2.13151e-06
K17837	0	9.3977e-07	5.00118e-07	2.65123e-07	0	0	0.000222069	1.51935e-06	5.77503e-07	0	8.72003e-05	0	2.22151e-06	0
K03412	1.09834e-06	1.19255e-05	3.9143e-06	2.95931e-05	7.36517e-05	2.90739e-05	9.70896e-06	9.43272e-06	2.25893e-05	7.43248e-06	1.33025e-05	4.34416e-05	4.50946e-05	1.54472e-05
K03636	9.75294e-07	0	6.85844e-06	1.55538e-05	8.50622e-06	0.000102591	2.30578e-06	2.52747e-06	2.59183e-06	3.73653e-06	2.31417e-06	0.00013463	5.43096e-06	2.82091e-05
K11381	5.84959e-06	9.42542e-07	4.98032e-05	7.38516e-08	1.99357e-06	8.37503e-08	3.84977e-05	9.17326e-06	4.60484e-05	1.24729e-06	0	2.51031e-07	0.000162203	8.84064e-08
K05364	7.7337e-06	7.5983e-05	6.3825e-06	0	7.45261e-06	2.66124e-07	3.08145e-06	2.76251e-06	0.000135055	4.31098e-05	4.69392e-06	1.91594e-07	2.76647e-05	2.37701e-06
K01322	1.22353e-05	6.03655e-07	1.00413e-07	0	7.13931e-08	2.69314e-07	8.03873e-06	0.000117681	1.27262e-06	4.20454e-06	0	0	0.000172596	1.68133e-07
K11941	4.13062e-06	1.7249e-06	1.4785e-05	7.80588e-05	1.64145e-05	0	6.55729e-07	3.34223e-05	6.86466e-08	1.3533e-05	3.23065e-07	0.000116473	3.91762e-06	3.38447e-05
K06397	2.06896e-06	1.10989e-05	3.06881e-05	3.92335e-06	2.85503e-06	0	3.64008e-05	2.99061e-05	8.49336e-05	2.42385e-05	3.0601e-05	1.25695e-06	5.67196e-05	3.34324e-06
K07029	2.36049e-05	0.000229377	5.23676e-07	7.91694e-07	1.11681e-05	1.25781e-06	1.1517e-05	4.31014e-07	2.73245e-06	2.77482e-05	6.00132e-06	9.92222e-07	5.24112e-07	1.83618e-06
K18923	4.12193e-06	0	2.68395e-05	6.91689e-05	6.38442e-07	7.49267e-07	0	7.7468e-06	0	3.23148e-06	0	7.60043e-05	4.16741e-06	0.000126392
K17466	2.93214e-05	0	1.22879e-06	1.49131e-05	1.01731e-05	0	1.49466e-05	5.62843e-07	3.18795e-07	6.36505e-05	2.53659e-06	5.84585e-05	1.73319e-07	0.000124305
K17722	1.28118e-05	0	7.4382e-07	8.16805e-05	1.91023e-05	2.45407e-05	0	2.25319e-07	6.09552e-06	1.05333e-05	0	2.69501e-05	9.6922e-07	0.000137106
K10189	1.08151e-05	4.95912e-05	8.55959e-06	8.50613e-05	1.15139e-06	2.12717e-07	5.05181e-06	2.36759e-05	4.44212e-05	1.63831e-05	2.65425e-05	1.25413e-06	2.52524e-05	2.47205e-05
K02244	1.45952e-05	0.000267075	0	6.28342e-07	1.21282e-05	2.88014e-06	3.96468e-07	2.26744e-07	0	1.87185e-05	3.755e-06	1.54184e-06	4.44787e-07	8.56279e-07
K08476	4.53703e-06	7.66239e-07	1.39571e-05	8.00874e-05	1.38572e-05	0	2.29351e-06	5.55231e-08	0	3.37259e-05	2.78945e-07	0.000133521	3.44469e-06	3.69896e-05
K16703	1.29509e-05	8.02819e-07	3.99737e-07	2.27849e-05	9.37852e-05	4.02551e-05	6.92785e-08	1.16905e-07	1.18326e-05	9.44112e-06	0	2.39103e-05	6.09527e-07	0.000106968
K07310	1.31217e-05	1.18488e-06	1.66218e-06	4.26896e-05	9.10515e-05	5.67498e-05	1.14193e-07	2.01297e-07	9.77674e-06	4.11252e-06	0	3.43128e-06	4.49362e-07	9.94242e-05
K07401	4.05877e-06	0	1.88983e-05	6.99425e-05	2.21226e-05	0	0	3.27256e-05	0	1.17698e-06	0	0.00012441	2.59617e-06	4.80958e-05
K01266	7.13591e-06	1.05533e-06	3.29088e-05	0.000139183	4.33241e-06	0	5.66152e-06	1.85804e-05	7.4797e-05	2.15554e-05	1.53473e-05	8.24536e-08	3.39704e-06	0
K14065	1.23722e-05	1.0657e-06	3.54024e-06	3.79805e-05	5.27442e-05	0.000111284	0	0	1.5022e-05	4.96526e-06	0	1.27318e-06	1.47509e-06	8.29488e-05
K07070	1.49841e-05	0	2.2554e-06	5.50292e-05	8.89284e-05	7.40732e-05	0	6.94453e-07	1.02835e-05	1.00852e-05	0	3.55936e-05	1.14859e-06	3.17084e-05
K07654	3.89026e-06	9.2463e-05	1.13417e-06	5.82654e-07	9.23524e-08	3.37881e-07	6.13103e-05	1.92226e-06	6.04995e-05	3.06753e-05	7.02807e-05	0	2.34257e-07	1.42975e-06
K09691	1.1875e-05	1.89455e-06	3.70452e-05	4.94747e-05	4.93653e-06	0	6.21065e-08	5.1397e-05	5.93432e-05	1.89086e-05	5.7442e-08	6.12468e-05	1.94838e-05	9.33708e-06
K05784	4.14732e-06	1.72799e-06	1.78343e-05	5.66856e-05	2.23034e-05	9.28295e-08	1.6635e-07	3.61401e-05	7.83665e-08	4.15733e-05	6.86254e-08	9.71496e-05	2.47295e-06	4.47717e-05
K19117	0.000147164	5.42636e-07	3.71655e-06	6.38909e-06	8.61144e-08	2.51816e-05	1.0384e-05	4.26163e-05	3.65141e-05	8.8082e-06	2.73136e-05	0	1.6463e-05	5.23947e-08
K00198	1.01476e-05	3.33145e-05	6.36889e-06	4.59079e-05	5.59555e-05	1.66751e-05	2.22915e-05	1.12999e-05	2.50522e-06	1.88256e-05	5.6048e-05	1.74536e-05	2.64948e-05	1.96611e-06
K16789	1.1089e-05	0.000136569	7.77403e-06	8.36066e-07	5.27505e-06	1.56563e-07	6.50446e-06	4.5205e-05	5.49483e-05	1.60681e-05	2.67095e-06	1.86383e-06	3.69146e-05	1.49103e-07
K07136	5.62235e-06	2.42062e-06	1.58343e-05	8.32199e-05	2.37134e-05	0	0	3.52487e-07	6.02265e-07	1.57424e-05	1.76243e-07	0.000142788	6.79964e-06	2.94998e-05
K08676	0.000147944	2.61365e-06	4.85085e-05	6.99185e-08	9.3641e-08	1.17149e-07	3.81839e-05	7.02336e-05	1.80797e-05	7.72625e-07	4.32819e-08	0	4.09614e-08	2.23057e-07
K01261	4.88755e-06	0.000299088	3.23419e-07	3.51498e-07	5.78142e-06	5.80545e-06	7.51499e-07	3.83937e-07	0	6.24254e-07	6.44549e-06	1.12183e-06	1.4404e-06	8.32493e-08
K12684	1.86563e-05	6.80594e-06	0	1.57314e-06	0.000219501	2.292e-08	3.62985e-06	1.6944e-08	7.97847e-07	1.39749e-05	3.38879e-08	2.08386e-08	0	6.22372e-05
K07315	3.7308e-07	1.94855e-06	6.05508e-05	9.79719e-06	4.67948e-06	0	0	1.3644e-05	1.23171e-05	1.53308e-06	1.74751e-05	3.55737e-07	0.000201566	4.29391e-06
K00996	2.5452e-05	1.35227e-05	5.8643e-05	2.91362e-05	8.93478e-05	1.04671e-05	1.02533e-05	8.08445e-06	4.8562e-06	1.89634e-05	2.33645e-05	2.33474e-05	9.94543e-06	3.18773e-06
K01138	5.3319e-06	9.79435e-06	9.24944e-07	1.19166e-05	2.19186e-05	0.000127262	4.54047e-08	1.18112e-06	3.95622e-06	5.27562e-05	3.74622e-08	3.32228e-05	7.11698e-07	5.97003e-05
K05549	4.44552e-06	1.87015e-06	1.05773e-05	5.65878e-05	1.35735e-05	1.36526e-07	1.8349e-07	2.85696e-05	3.45764e-07	2.89737e-05	0	0.00012852	6.67782e-06	4.8771e-05
K01843	0.000124071	8.87701e-06	3.40408e-05	3.18718e-07	1.07191e-07	0	2.21911e-05	0.000110468	2.41922e-05	1.93169e-06	0	4.06412e-08	3.77609e-06	1.27712e-07
K18479	8.36587e-07	0	0	2.89335e-05	0	0.000259258	4.69891e-06	7.30517e-07	6.06292e-06	0	4.51637e-07	2.27958e-05	1.54834e-06	5.28968e-06
K06390	2.85533e-06	3.97959e-06	3.9684e-05	3.40226e-06	3.05649e-06	3.11576e-07	3.24425e-05	2.94982e-05	9.92711e-05	3.38521e-05	4.21736e-05	6.10046e-07	3.80908e-05	1.55183e-06
K18369	6.59412e-05	0.000134445	3.45425e-05	1.18542e-06	2.46905e-06	5.1668e-06	1.04477e-05	4.43871e-05	1.83972e-05	3.28319e-06	3.43482e-06	0	7.19364e-06	3.30915e-07
K11936	1.08708e-05	2.32098e-06	4.06669e-06	5.41734e-05	9.00677e-05	7.68143e-05	4.11466e-06	5.06695e-07	1.33714e-05	7.59903e-06	4.77218e-06	3.87691e-05	7.96034e-06	1.6572e-05
K01281	2.05623e-05	0.000181209	9.85683e-07	1.01919e-06	1.87229e-05	4.93377e-06	2.46358e-06	9.13896e-07	1.54201e-06	9.04956e-05	5.26235e-06	1.0689e-06	2.72503e-06	1.06782e-06
K16936	1.23097e-05	7.67343e-07	6.27208e-05	0	0	0	0	4.12441e-06	1.11314e-05	1.5889e-06	0	8.24536e-08	0.00022238	1.83571e-05
K19238	1.21143e-05	0	1.06145e-05	2.48208e-05	5.14665e-05	8.09749e-05	0	0	7.47609e-06	8.14143e-06	0	8.41083e-05	3.25949e-06	5.19687e-05
K06151	6.21802e-06	1.79004e-07	2.82006e-05	7.47186e-05	1.76741e-05	1.05779e-07	3.7911e-07	1.72413e-05	8.94486e-08	1.87098e-07	0	0.000140356	4.05957e-06	4.6633e-05
K09712	7.77082e-06	0	1.29972e-05	5.91416e-05	6.30975e-05	2.55433e-05	0	0	9.0246e-06	2.60334e-05	0	0.000102026	1.10491e-06	2.93347e-05
K05839	9.37976e-06	0	3.07138e-05	5.9232e-05	5.1566e-05	7.65875e-05	6.71341e-07	4.43127e-06	4.01793e-06	2.45226e-06	0	5.54853e-05	1.63982e-06	4.02121e-05
K07584	3.75851e-06	0.000104503	5.07984e-05	1.76689e-05	3.52161e-05	8.86283e-06	3.05457e-05	1.08466e-05	2.2304e-05	9.03769e-06	3.09223e-05	4.33394e-06	7.40102e-06	2.94456e-07
K06896	1.40495e-05	0.000293872	2.99553e-07	4.22764e-06	2.02588e-06	6.82411e-06	1.09473e-06	3.4496e-07	0	1.43982e-06	4.65795e-06	1.89332e-06	4.72418e-06	1.49189e-06
K05523	6.91181e-06	5.95338e-06	2.07778e-06	3.15054e-05	5.83072e-05	0.000105629	6.51778e-07	1.36478e-05	1.14202e-05	4.7744e-06	0	1.61191e-06	4.66864e-07	9.40924e-05
K08478	3.93445e-06	1.70098e-06	1.78833e-05	8.61903e-05	1.83222e-05	7.58294e-08	1.34444e-07	0	5.71809e-07	4.08638e-05	4.02119e-07	0.000124454	5.20021e-06	3.79666e-05
K09898	3.91011e-06	0	7.16295e-06	2.99799e-05	5.86097e-05	9.83797e-05	6.71341e-07	2.06982e-06	9.96772e-06	5.01896e-06	1.66172e-06	3.23319e-05	1.0668e-06	8.71892e-05
K03697	2.17497e-05	0.000222118	2.82656e-07	4.00358e-07	1.68644e-05	4.29409e-06	4.86068e-07	1.85197e-07	2.2061e-06	5.59433e-05	9.79924e-06	1.90073e-06	9.79761e-07	1.99778e-06
K10550	2.14292e-06	0	3.63111e-06	5.8344e-05	8.48108e-05	0.000102355	0	6.40124e-07	1.50782e-05	6.55915e-05	1.43617e-07	1.3523e-06	1.26922e-06	3.94098e-06
K19118	0.000123736	1.55607e-06	1.08726e-05	6.28871e-06	0	1.29878e-05	1.15578e-05	8.69671e-05	2.38185e-05	9.53296e-07	3.71967e-05	2.12836e-07	2.3429e-05	0
K00459	5.18643e-06	1.48753e-07	1.75442e-05	3.57803e-05	2.32691e-05	0	3.76093e-07	1.74416e-05	4.31717e-07	5.8564e-06	1.21591e-06	0.000177665	1.83648e-06	5.35902e-05
K21265	4.32053e-06	3.2384e-06	2.1494e-05	5.67924e-05	2.04234e-06	0	0	0	0	0.000106423	1.25751e-06	0.000120039	4.45716e-06	2.03946e-05
K07355	1.15991e-05	9.28842e-07	4.78757e-06	5.38597e-05	0.000105516	3.99656e-05	1.63932e-07	0	1.81077e-05	4.58406e-06	0	3.26488e-06	0	9.85301e-05
K01821	1.8422e-05	5.2253e-05	1.61541e-05	3.3749e-05	5.02731e-05	3.53806e-05	0	3.06107e-07	5.65175e-06	3.9772e-05	1.38652e-05	2.72669e-05	1.44521e-06	4.6769e-05
K02106	3.11198e-06	6.43174e-07	6.76309e-06	7.05425e-05	0.000118134	8.28361e-05	7.79332e-06	4.95273e-06	2.26174e-05	4.2342e-06	5.21184e-07	3.34025e-06	4.17674e-06	1.16991e-05
K04769	5.3776e-06	1.05954e-05	3.72644e-05	2.34175e-06	3.86206e-06	1.78802e-07	2.16963e-05	5.33043e-05	7.00619e-05	2.81056e-05	4.43573e-05	1.32674e-06	5.67853e-05	6.3897e-06
K08475	4.08429e-06	2.75154e-06	1.74059e-05	7.96427e-05	2.5852e-05	2.17347e-07	2.64526e-06	6.94453e-08	5.37295e-07	3.32264e-05	4.86695e-07	0.000128334	4.73144e-06	4.31254e-05
K16515	4.34734e-06	0	6.45038e-05	6.48348e-05	2.6645e-05	1.12793e-07	3.61309e-06	4.71719e-05	0	3.31744e-07	0	9.4386e-05	4.35646e-06	3.29778e-05
K12995	0	0	4.4292e-05	6.45692e-05	1.09886e-06	0	5.16167e-07	8.11603e-05	0	2.89578e-05	1.68666e-07	0.000114126	1.18808e-07	9.53473e-06
K03297	2.53948e-05	1.35391e-06	3.64737e-05	2.02561e-05	7.53695e-05	5.41472e-05	0	1.09981e-05	2.33324e-06	8.3082e-05	1.48044e-06	1.80704e-05	8.37842e-06	7.56485e-06
K00285	6.71974e-06	5.41145e-06	2.26797e-06	3.24437e-05	7.61362e-05	4.3871e-05	5.73398e-06	1.07456e-07	1.44932e-05	4.99587e-05	4.8187e-07	3.71652e-05	4.59316e-07	6.98275e-05
K08178	3.96786e-06	2.72099e-06	2.13046e-05	8.01311e-05	2.09115e-05	0	7.48049e-07	3.2095e-05	0	2.25717e-07	0	0.000137877	5.59354e-06	3.97679e-05
K04127	1.65183e-05	2.38806e-07	6.75488e-06	0.000110004	1.47616e-05	8.75098e-05	0	0	5.55032e-05	5.2365e-06	0	0	0	4.89728e-05
K03275	1.02381e-05	2.35636e-06	2.19342e-06	2.10469e-05	2.70234e-05	0.000129875	0	3.43338e-07	6.33285e-06	4.98058e-06	0	2.49148e-06	5.21492e-07	0.000138146
K16138	6.86918e-06	2.16258e-06	2.27909e-06	2.54226e-05	6.75677e-05	0.000120106	1.43129e-07	3.54277e-07	8.4958e-06	3.6849e-06	0	2.0333e-06	4.48695e-07	0.000106492
K02080	4.97892e-06	6.24066e-06	4.43605e-06	3.63734e-05	8.63222e-05	0.000121852	4.86436e-05	3.56081e-06	1.35247e-05	4.05744e-06	0	0	8.01098e-07	1.52827e-05
K18968	1.23123e-05	2.5799e-06	3.14766e-06	6.78962e-05	7.97829e-05	2.64365e-05	2.75e-06	8.71317e-08	1.35929e-05	3.65208e-06	4.3504e-07	3.56593e-05	5.02519e-07	9.72549e-05
K01750	7.84924e-06	0.000152494	9.50203e-06	9.56376e-05	3.13472e-05	2.68968e-07	3.45967e-07	3.57182e-06	2.31634e-05	4.05766e-06	7.5117e-06	4.45705e-06	1.26402e-07	6.51123e-06
K00158	1.94627e-05	0.000258142	5.45321e-07	1.25149e-06	5.97129e-06	5.22607e-06	7.61902e-07	7.85952e-08	3.3575e-07	5.03781e-05	2.99774e-06	1.18261e-06	4.68575e-07	8.52866e-07
K07810	3.17134e-06	8.81327e-06	4.2427e-06	5.52814e-05	2.58235e-05	5.64207e-05	1.17332e-06	5.28362e-05	1.20792e-06	4.69179e-05	1.16128e-06	7.46114e-05	5.7137e-06	1.07712e-05
K20116	8.16425e-06	6.49347e-06	2.38337e-05	2.75975e-06	2.38589e-05	2.48925e-07	5.60993e-05	7.17604e-05	6.58221e-05	4.91959e-05	3.19691e-05	7.61859e-07	5.89417e-06	1.35038e-06
K18900	6.41841e-06	0	3.46111e-05	7.56442e-05	2.41628e-05	3.2667e-07	1.9513e-07	4.27903e-07	0	3.06242e-07	0	0.000133891	6.6995e-06	6.59389e-05
K01215	1.38747e-06	0.000224843	5.58876e-06	7.24458e-06	4.52626e-07	3.19567e-06	1.28996e-05	4.18688e-06	2.40216e-05	5.26604e-05	8.87746e-06	7.20431e-07	1.43338e-06	1.57764e-06
K06962	1.65302e-05	0.000147237	4.73147e-05	1.64971e-05	5.94947e-05	6.40082e-06	1.21791e-06	1.29711e-06	1.64494e-06	1.70777e-05	1.81404e-05	1.29781e-05	2.86741e-06	2.70913e-06
K06012	5.37292e-06	4.62579e-06	5.70966e-05	4.07444e-06	5.30652e-06	0	3.08772e-05	3.13286e-05	9.57786e-05	2.15154e-05	3.21086e-05	1.22291e-06	6.23059e-05	1.93355e-07
K14051	1.30551e-05	3.94173e-06	2.60579e-06	4.00724e-05	7.62428e-05	6.50192e-05	2.12347e-06	3.51264e-07	1.00208e-05	3.26427e-06	3.5142e-08	2.03438e-05	5.67477e-07	0.000115618
K03765	4.09356e-06	1.04215e-06	2.30339e-05	7.65454e-05	2.16432e-05	1.19884e-07	1.445e-06	3.483e-05	1.55966e-07	3.08249e-05	1.36579e-07	0.000114731	5.45061e-06	3.97471e-05
K16325	1.6187e-05	9.64382e-07	1.84427e-06	7.87715e-05	2.23348e-05	7.58798e-05	1.0721e-07	0	6.11042e-06	1.22157e-05	0	3.50309e-06	4.7694e-07	0.000135575
K08974	5.77166e-06	8.76234e-05	2.19359e-05	6.18729e-06	1.01688e-05	4.95761e-07	6.4812e-05	1.31582e-05	2.23947e-05	1.40497e-05	2.0258e-05	4.34594e-07	8.45238e-05	2.22734e-06
K00366	1.21742e-05	3.6218e-06	5.19836e-05	4.1208e-05	5.78804e-05	1.79138e-05	2.33177e-05	2.41224e-05	2.27587e-05	2.18978e-05	5.37319e-05	1.8535e-05	1.85493e-06	4.45432e-06
K10546	6.70448e-06	4.88097e-05	5.39675e-06	7.56176e-07	5.74255e-06	1.71515e-07	0.000112145	7.91768e-06	6.90803e-06	3.89314e-05	0.000108848	1.23747e-06	1.09387e-05	1.04617e-06
K05245	1.00092e-05	1.26543e-06	1.90972e-06	6.19327e-05	7.69319e-05	8.66349e-05	1.67503e-07	2.76406e-07	1.81451e-05	6.37838e-06	0	6.62004e-06	1.30739e-06	8.42984e-05
K00702	1.71603e-06	1.02908e-05	4.97125e-06	2.15984e-07	2.47941e-07	7.75104e-08	1.00303e-05	3.19169e-05	8.07821e-05	0.000184795	8.70963e-06	6.2004e-07	2.18624e-05	1.45181e-07
K02588	5.82375e-05	1.2561e-05	5.15033e-05	4.42971e-07	4.95449e-05	0	5.4796e-06	8.86293e-05	3.0893e-06	8.49289e-06	6.63787e-05	1.33133e-07	9.55616e-06	3.76481e-06
K01430	1.49667e-05	3.86261e-05	1.37681e-05	5.70392e-05	1.36017e-05	0	8.92161e-06	5.40194e-06	4.2724e-07	2.90667e-05	2.94473e-06	0.000107489	1.74754e-05	4.85212e-05
K18301	7.45525e-06	0	2.64215e-05	8.74404e-05	1.6233e-05	0	0	3.3077e-07	0	0	0	0.000175003	3.52529e-06	4.19844e-05
K18843	1.8863e-05	2.29872e-06	4.98072e-06	4.44404e-05	0.000104546	3.81642e-05	6.08554e-07	1.67368e-07	1.90705e-05	3.33442e-06	0	5.90208e-06	6.76907e-07	0.000115977
K02652	3.26672e-05	3.33362e-06	3.07081e-05	6.19804e-07	3.55308e-05	1.52393e-07	7.14743e-06	4.46666e-05	0.00012423	3.41361e-05	6.88508e-06	1.21908e-06	6.65782e-06	3.18419e-05
K16788	1.09407e-05	0.000173112	3.45018e-06	3.3483e-05	8.39624e-05	6.3262e-06	1.8468e-06	1.23746e-07	3.88446e-06	6.01049e-06	1.27813e-05	1.69908e-05	1.96573e-06	5.42148e-06
K18919	9.42089e-06	0	2.69588e-06	3.82032e-05	6.3772e-05	0.000132215	0	0	1.14468e-05	7.47438e-06	0	4.01896e-06	1.74516e-06	9.07656e-05
K06020	3.70137e-06	0	0	0	0	5.67013e-08	0.00027356	1.07859e-05	0	0	7.45159e-05	0	0	0
K03759	1.0164e-05	7.04476e-06	2.96707e-06	7.00353e-05	7.21945e-05	6.55822e-05	5.21849e-06	1.04324e-07	1.58404e-05	1.00369e-05	1.56484e-07	3.05496e-05	9.90951e-07	7.18423e-05
K06137	5.86543e-06	0	2.67529e-05	8.67995e-05	3.20154e-05	0	0	5.42096e-06	0	1.47253e-07	0	0.000132176	3.421e-06	7.09641e-05
K02550	9.75555e-06	3.64619e-06	9.36708e-07	2.33708e-05	7.64027e-05	0.000107771	2.03217e-07	5.03009e-07	1.68013e-05	7.39269e-06	4.19172e-08	3.91796e-06	9.55598e-07	0.000113256
K15598	5.1104e-06	6.82739e-07	3.48223e-05	6.57824e-05	1.97251e-05	2.01726e-07	4.52751e-07	3.39269e-05	2.65854e-06	3.42708e-05	1.0439e-06	0.000118158	1.03214e-05	3.80518e-05
K12661	3.3214e-06	4.76115e-06	7.81872e-06	1.53492e-05	6.9406e-05	0.000101585	1.54309e-06	4.4619e-05	1.312e-05	5.13829e-05	2.31483e-07	3.70792e-05	2.314e-06	1.27741e-05
K01577	2.12324e-05	3.86132e-06	7.36921e-06	1.91675e-05	3.41775e-05	0.000104569	4.98168e-08	2.18274e-06	9.96026e-05	3.25571e-05	6.88034e-07	4.17394e-07	1.63515e-06	3.84114e-05
K05811	1.80371e-06	1.17041e-06	1.61917e-05	5.81255e-05	3.94233e-05	3.08819e-05	2.76435e-07	3.16805e-05	1.44814e-06	3.03202e-05	0	0.000124939	4.36993e-06	2.53438e-05
K14731	9.99874e-07	4.87076e-07	1.55977e-07	0	0	9.59427e-08	0.000262327	1.20576e-06	1.20756e-07	6.12341e-08	9.9338e-05	2.76084e-07	0	9.575e-07
K07661	5.91212e-06	0	3.20364e-06	3.23838e-05	5.39963e-05	9.30249e-05	2.17456e-06	3.35719e-05	6.29337e-06	3.54488e-05	2.85922e-07	2.51611e-05	4.50924e-07	7.42026e-05
K07675	3.92477e-06	1.53913e-06	0	2.52044e-05	6.73182e-07	4.77414e-05	1.19733e-05	5.98724e-05	7.95396e-07	0.000116102	6.88107e-06	6.48155e-05	5.07606e-07	2.62432e-05
K16076	2.65217e-06	3.11425e-07	1.20007e-06	4.32839e-05	6.79007e-05	0.000120448	0	5.02462e-07	5.53399e-06	2.10281e-05	3.21504e-07	4.53755e-05	1.20003e-06	5.66917e-05
K10188	1.33394e-05	6.5191e-05	7.45871e-06	9.90398e-05	2.74035e-06	0	9.56415e-06	1.46359e-05	6.37888e-05	1.93757e-05	1.47709e-05	1.81748e-06	3.15808e-05	2.31562e-05
K13629	2.29659e-06	2.50746e-06	2.26656e-06	3.95917e-05	9.2359e-05	6.2968e-05	4.50803e-06	7.59469e-07	1.57088e-06	7.98555e-05	1.52366e-06	3.6837e-05	9.20864e-06	3.04881e-05
K06399	2.99951e-06	4.90644e-06	7.1443e-05	2.88058e-06	3.77166e-06	3.32175e-06	2.49171e-05	4.29911e-05	9.2854e-05	2.4275e-05	3.62063e-05	3.49343e-07	5.43865e-05	1.47688e-06
K20344	1.00522e-05	7.72687e-05	1.65771e-05	1.18255e-07	1.91117e-06	1.06801e-05	3.85279e-06	0.0001086	5.98718e-05	6.52751e-05	1.08708e-06	9.10954e-07	1.03053e-05	4.67613e-07
K12067	0	0	1.22311e-06	0	0.000198042	3.17074e-07	0	1.57603e-05	1.64894e-05	7.86699e-07	1.2309e-07	0.000118176	4.41716e-06	1.17342e-05
K01597	1.85748e-05	0.000307923	2.20847e-07	1.09317e-06	3.94198e-06	2.69651e-06	6.20545e-07	0	1.38716e-06	1.87087e-05	9.38205e-06	1.05931e-06	2.77423e-07	1.77396e-06
K03670	6.4798e-06	1.71048e-06	2.01299e-05	9.06569e-05	2.30078e-05	1.21503e-07	1.63299e-07	2.11366e-06	3.07717e-07	3.36057e-05	2.24556e-07	0.000141353	5.7458e-06	4.2381e-05
K03706	1.47701e-05	0.0002063	4.99308e-06	4.01307e-06	3.49647e-06	6.45031e-06	3.56305e-05	1.79231e-05	3.2321e-06	8.90239e-06	1.71466e-05	1.64759e-06	4.23911e-05	1.82848e-06
K02403	1.10878e-05	0	6.34511e-07	2.53126e-05	7.96058e-05	0.000126595	2.40994e-07	0	5.57384e-06	7.50347e-06	1.97153e-07	2.44542e-06	0	0.000110057
K11922	2.16439e-05	5.72146e-06	3.02706e-06	6.15016e-05	9.54596e-05	0	2.33028e-07	2.19705e-07	1.21662e-05	6.59098e-06	0	2.45603e-06	3.1286e-07	0.000161213
K12145	7.17975e-06	0	1.27619e-06	3.62295e-05	0.000181989	8.13595e-06	9.46186e-07	0	5.28262e-06	6.93738e-06	1.19881e-05	3.66431e-06	6.09845e-06	0.000101018
K07319	8.8321e-06	4.0581e-06	7.20933e-07	2.23741e-05	5.68706e-05	0.00016259	1.91162e-07	4.73169e-07	8.52784e-06	3.83877e-06	0	1.99099e-05	6.74183e-07	8.26689e-05
K14053	1.49612e-05	7.38337e-06	2.10961e-06	4.46509e-05	0.000102733	1.35463e-05	4.66827e-07	7.70337e-08	1.25164e-05	5.06434e-06	0	1.72991e-05	8.09858e-08	0.000150968
K03429	2.15901e-05	7.8206e-06	5.48844e-05	3.10029e-05	0.000100543	1.03503e-05	3.01567e-06	2.4597e-05	8.96064e-06	1.29135e-05	3.29326e-05	7.4946e-06	5.47429e-05	1.17375e-06
K21012	1.38157e-05	5.45744e-06	1.57908e-05	5.80444e-05	3.15802e-05	6.33441e-05	7.99106e-06	1.30382e-05	6.20901e-05	4.98978e-05	4.87646e-06	8.18095e-06	1.6362e-05	2.21173e-05
K02345	3.55267e-06	0	1.26549e-05	6.78356e-05	4.33637e-05	3.36694e-06	0	2.31014e-05	6.21029e-06	7.80762e-05	0	7.69096e-05	6.31608e-06	5.16248e-05
K06903	9.10171e-06	1.77512e-06	1.37207e-05	1.71061e-05	1.398e-05	0.000215902	1.78224e-05	2.79169e-05	6.58785e-06	4.32829e-06	1.72745e-06	0	3.05149e-06	4.03526e-05
K09980	1.36935e-05	3.17932e-06	3.59386e-06	4.54169e-05	7.41945e-05	0.000119356	4.20841e-07	0	1.32339e-05	3.4239e-06	0	1.88667e-06	5.17588e-07	9.48829e-05
K01858	7.24593e-06	2.35853e-05	1.80437e-05	4.06876e-06	0	0	3.16553e-06	3.02974e-05	0.000125186	0.000160949	5.23965e-08	7.50955e-08	1.47758e-06	1.57322e-07
K00030	1.10162e-05	1.58475e-06	4.47069e-07	9.54357e-05	2.6511e-05	8.11062e-08	5.7931e-07	4.74951e-05	6.56418e-05	7.4966e-05	3.28629e-05	0	1.52818e-06	1.6169e-05
K12113	4.75157e-06	1.9483e-06	2.92866e-06	3.86764e-05	4.67005e-05	0.000162197	0	3.54637e-07	5.99174e-06	9.56678e-06	1.41854e-07	3.87547e-05	8.75844e-07	6.16308e-05
K04335	1.01253e-05	3.30768e-06	2.58423e-06	3.35797e-05	6.92145e-05	0.00011175	5.25398e-07	2.88996e-07	7.92979e-06	3.24065e-06	0	2.1285e-05	8.23536e-07	0.000109996
K19507	5.5745e-06	2.482e-05	6.82223e-05	6.20451e-05	1.70831e-05	1.99172e-07	2.25875e-05	2.38229e-05	1.02186e-06	2.26454e-05	3.97329e-06	0.000102519	4.04675e-06	1.61879e-05
K05823	2.11258e-05	0.000303377	1.88042e-07	1.32562e-07	1.29498e-05	3.67337e-06	4.45464e-07	1.23091e-07	2.3651e-06	2.37321e-05	6.30946e-06	2.27164e-07	4.78787e-07	3.95607e-07
K10200	1.67632e-05	6.61464e-06	2.38521e-05	2.97615e-06	5.50487e-05	2.86995e-05	1.20753e-05	3.62865e-05	8.76756e-05	6.75969e-05	2.28581e-05	9.09041e-06	6.75985e-06	2.5585e-07
K08993	5.85326e-06	5.78844e-07	2.35753e-05	9.06841e-05	2.90733e-05	0	0	0	2.9518e-07	1.71254e-05	0	0.000160536	6.0832e-06	4.366e-05
K01841	0	2.33479e-06	9.80943e-05	1.73185e-07	2.235e-06	0	0	1.37607e-06	5.23223e-05	4.20724e-08	5.57041e-06	4.74964e-07	0.000215097	0
K03465	5.68807e-06	9.45126e-06	2.13744e-05	9.71091e-08	4.4802e-06	1.21035e-07	1.41453e-05	5.04884e-05	8.19401e-05	0.000155817	4.85351e-06	5.50219e-07	2.87078e-05	1.06276e-07
K07668	1.62833e-05	0.00017077	3.67005e-05	1.01442e-06	1.16872e-05	1.84449e-06	2.60035e-06	1.67436e-05	5.0588e-05	3.92739e-05	2.11814e-05	9.74018e-07	5.80863e-06	2.74664e-06
K02402	1.39502e-05	0	3.77825e-06	6.38421e-05	0.000115336	2.81114e-05	1.46095e-07	0	1.27277e-05	5.26375e-06	0	2.54304e-05	1.48848e-06	0.00010828
K16090	1.0735e-05	4.10913e-06	2.48e-06	4.09751e-05	7.70374e-05	7.23674e-05	2.9939e-06	3.34421e-05	1.39642e-05	7.02159e-06	3.04902e-08	1.08435e-05	1.19935e-06	0.000102029
K01201	2.89582e-05	1.68275e-05	2.46894e-05	1.67315e-05	8.79196e-06	3.17544e-05	7.17504e-05	3.20243e-05	6.64381e-05	1.01262e-05	7.06088e-05	0	1.07429e-06	0
K02397	2.97239e-05	1.00479e-06	9.99902e-07	3.65604e-05	2.58373e-05	7.59213e-05	2.45881e-07	3.01765e-06	2.5651e-05	5.3964e-06	1.33112e-05	3.2821e-05	1.12996e-05	0.000118724
K10036	5.71355e-06	4.49127e-06	2.08365e-05	7.28118e-05	2.41581e-05	0	3.74922e-07	2.72415e-05	1.06692e-07	1.63374e-05	1.70938e-05	0.000150634	3.9049e-06	3.68617e-05
K14059	7.6141e-06	3.79194e-06	4.40729e-06	4.56625e-05	3.65523e-05	0.000140715	1.95674e-07	2.06857e-05	1.30555e-06	9.35097e-06	0	1.54897e-05	1.16277e-06	9.38629e-05
K07749	2.78112e-05	4.642e-06	7.58414e-06	2.03973e-05	5.40951e-05	6.81303e-05	6.33576e-07	2.40957e-06	0.000100471	3.57559e-05	1.33784e-06	2.01265e-06	1.87147e-06	5.36647e-05
K03563	6.42509e-06	1.71786e-06	1.13227e-05	3.90902e-05	3.83408e-05	6.94553e-05	3.31539e-06	1.46185e-05	9.32643e-06	7.10876e-06	2.66975e-05	6.38467e-05	2.74318e-05	6.28696e-05
K13921	2.85659e-06	4.26911e-06	5.41471e-06	0.000107692	3.42085e-05	8.4757e-06	5.29183e-06	2.3816e-05	7.30166e-07	8.73052e-05	7.68444e-06	3.99859e-05	4.39457e-06	5.02057e-05
K00938	2.15778e-05	0.00030487	0	6.38633e-07	1.26597e-05	6.65454e-06	0	2.7237e-07	7.91445e-07	2.56094e-05	7.51829e-06	1.65389e-06	4.84028e-07	0
K17215	6.60878e-06	9.68248e-07	2.54282e-05	8.54559e-05	1.69443e-05	6.35741e-08	2.84811e-07	9.10503e-06	3.22015e-07	2.90583e-05	1.63559e-05	0.00014113	7.2652e-06	4.40212e-05
K07690	7.42213e-06	0	2.56152e-05	0.000101181	2.10817e-05	1.53508e-07	4.36706e-07	1.03015e-06	0	4.52535e-07	0	0.000180117	1.18529e-05	3.44737e-05
K09459	0	1.41632e-07	0.0001266	1.98318e-07	2.92241e-06	0	7.43967e-08	2.00953e-06	4.91718e-05	4.8955e-08	8.57257e-07	0	0.000202487	0
K06385	3.69692e-06	1.98991e-06	4.34119e-05	2.59589e-06	1.31625e-07	8.11062e-08	3.34028e-05	4.9338e-05	0.000149771	4.83488e-05	1.86485e-05	1.33858e-06	2.68715e-05	5.26394e-06
K01725	1.97012e-05	0	5.62289e-06	3.0096e-06	0.000265975	0	3.59189e-07	3.83839e-06	4.7e-05	4.33939e-06	0	0	0	3.53178e-05
K02204	4.29362e-05	0	1.45472e-05	0	0	9.59427e-08	0.000222261	1.08192e-05	1.56054e-05	1.21268e-07	7.8793e-05	0	0	0
K00819	0.000161942	1.11202e-06	3.9758e-05	3.48781e-07	1.1678e-07	2.19043e-07	6.38502e-05	0.000101528	1.60396e-05	1.04241e-07	0	6.63838e-08	5.12719e-08	3.47677e-07
K12064	0	3.45933e-06	2.0284e-06	2.62194e-06	1.68495e-05	1.63053e-07	0	2.23242e-06	5.5192e-06	3.07975e-05	1.454e-07	3.97923e-05	5.90711e-07	0.000281461
K03048	1.95557e-05	0.000295002	1.3284e-06	7.6403e-07	8.77507e-06	2.81867e-06	1.46856e-07	3.71263e-06	8.27227e-07	3.74349e-05	5.88933e-06	2.61699e-06	1.29068e-06	5.54021e-06
K02240	2.10931e-05	0.000316902	1.63722e-07	3.41262e-07	1.34727e-05	5.79706e-07	0	1.07456e-07	1.92137e-06	2.61962e-05	2.7787e-06	1.92543e-06	3.29365e-07	8.72382e-07
K13923	3.24001e-06	2.97882e-06	6.38563e-05	8.72769e-05	2.49007e-05	3.30495e-06	3.91853e-06	2.48455e-05	5.03625e-07	7.68751e-05	7.13171e-06	3.84833e-05	2.12902e-06	4.81479e-05
K09858	5.86788e-06	3.50614e-05	3.0518e-05	5.6745e-05	2.26782e-05	7.8928e-06	2.34969e-07	2.74425e-05	1.88578e-06	3.52319e-05	7.45814e-07	0.000130664	7.37738e-06	2.55279e-05
K08978	4.10781e-06	2.89048e-06	0.000138662	7.48898e-06	3.35622e-06	2.07815e-06	1.31246e-05	4.67267e-05	6.80796e-05	6.559e-06	3.94273e-05	7.86939e-07	5.4415e-05	1.81635e-07
K08996	5.14829e-07	0.000195806	5.52117e-05	1.08871e-05	8.49526e-06	2.96906e-07	1.23668e-07	2.09783e-05	1.31516e-07	5.26992e-05	3.99386e-06	0	5.33137e-07	3.8993e-05
K19506	5.7446e-06	2.02818e-05	1.47178e-05	3.5972e-05	9.9264e-06	0	1.84972e-06	8.45848e-05	5.80765e-05	5.34256e-05	2.96048e-06	7.54757e-05	2.20291e-06	2.36283e-05
K06989	0.000126839	4.04971e-07	2.70756e-05	1.94974e-07	8.99877e-06	0	2.43846e-06	7.86745e-05	1.90103e-05	9.91634e-05	1.12547e-05	1.08789e-07	2.60068e-06	1.20894e-05
K02538	8.18061e-07	2.42738e-06	4.09551e-06	0.000107483	7.68428e-07	0.000166264	0	1.12476e-06	3.55055e-05	6.63923e-06	8.64741e-06	1.92732e-05	9.47174e-07	3.50632e-05
K00008	1.93008e-05	2.48711e-06	4.31928e-05	6.82907e-06	5.41269e-06	0	5.93307e-05	3.9206e-05	4.77472e-05	5.14869e-05	6.83195e-05	8.32729e-07	3.60434e-05	8.90388e-06
K07729	1.11803e-05	0.000119686	5.41622e-05	2.44322e-06	8.88168e-06	1.66889e-05	5.24809e-05	4.72675e-06	4.18638e-05	2.48322e-05	2.79364e-05	2.15721e-06	2.2691e-05	0
K02436	1.98635e-05	0	3.25869e-05	1.5455e-05	7.30311e-05	9.61022e-05	0	4.47388e-07	3.775e-06	5.24194e-05	1.80341e-07	3.63145e-06	7.23833e-07	9.1582e-05
K03863	4.04014e-06	3.29744e-07	2.82186e-05	7.57836e-05	2.89218e-05	9.74279e-08	1.26757e-06	3.16752e-05	2.46745e-07	6.64972e-05	2.16075e-07	9.43117e-05	4.10493e-06	5.45274e-05
K05311	2.65086e-05	5.3924e-05	4.51292e-05	3.12063e-05	0.000113721	3.13818e-06	8.99752e-06	1.04897e-05	1.02481e-06	4.31885e-05	4.56718e-05	3.47519e-06	3.50799e-06	6.22517e-07
K03712	5.37389e-06	3.3054e-06	3.11151e-05	7.26267e-05	2.49164e-05	2.17029e-07	1.94457e-07	1.10705e-05	2.60075e-07	1.77191e-05	1.60442e-07	0.000181837	5.06913e-06	3.75342e-05
K17331	1.91138e-05	3.68587e-06	1.43595e-06	0	4.54988e-05	0	0.000106029	8.16847e-07	1.03657e-05	6.05029e-05	0.000143342	1.05189e-07	6.49947e-07	0
K10041	1.87766e-05	0.000154421	2.68186e-05	6.94714e-07	3.22098e-06	3.28615e-06	7.07926e-06	4.2677e-05	7.34925e-05	5.54075e-05	3.68356e-06	9.19255e-07	5.33336e-07	5.97672e-07
K09963	1.01656e-06	9.39441e-05	4.20938e-06	6.4344e-07	1.01328e-05	1.25375e-07	1.60789e-05	7.15669e-05	8.18276e-06	0.000139128	4.29082e-05	8.69234e-07	2.53714e-06	1.23479e-06
K06398	5.30641e-06	3.99513e-06	8.94197e-05	2.42286e-06	5.8081e-06	0	2.14265e-05	4.54177e-05	0.000104964	2.64981e-05	2.91945e-05	5.82559e-07	5.39594e-05	3.66555e-06
K03819	8.54984e-06	0	3.7702e-06	1.05378e-05	7.74676e-05	9.48555e-05	1.72984e-07	2.8545e-07	1.67828e-05	5.7256e-05	4.23322e-06	2.80376e-05	2.93416e-07	9.07169e-05
K11083	7.97066e-06	9.38969e-06	1.77955e-05	6.41364e-05	3.0835e-05	0	9.79039e-08	0	9.28246e-07	8.49067e-05	2.43178e-07	0.000141863	3.60135e-06	3.17964e-05
K02120	1.55185e-05	0.000101586	4.21121e-05	3.99508e-06	1.38472e-06	2.9724e-06	6.50652e-05	2.50136e-05	7.33019e-05	1.27817e-05	9.47114e-06	1.78865e-06	3.07425e-05	8.16022e-06
K06136	6.94096e-06	0	2.60359e-05	9.02415e-05	2.31037e-05	9.89598e-08	1.83395e-07	1.02817e-05	1.91124e-07	0	0	0.000158833	6.67939e-06	7.16458e-05
K06139	5.7217e-06	0	2.23179e-05	8.58234e-05	3.33787e-05	8.25963e-08	4.44037e-07	2.46582e-07	0	2.92188e-07	6.10604e-08	0.000171998	5.39326e-06	6.86686e-05
K18930	3.64451e-06	9.37548e-05	3.48793e-05	4.14043e-05	0.000122696	1.14303e-05	2.85154e-06	1.73658e-05	1.06657e-05	7.25447e-06	2.89213e-05	1.62456e-05	1.05756e-06	2.35837e-06
K07217	6.44524e-06	7.32009e-07	3.45759e-05	7.8622e-05	2.58239e-05	2.03027e-07	2.14374e-06	5.77722e-06	4.28488e-07	3.6908e-05	0	0.000146069	5.70285e-06	5.11187e-05
K07464	0.000139121	3.56597e-06	1.25611e-05	6.74141e-06	2.84898e-06	5.13274e-05	1.24202e-05	8.43933e-05	4.09463e-05	5.40177e-06	2.67181e-05	7.0126e-07	7.90094e-06	0
K09946	2.4533e-05	7.66504e-07	4.00195e-06	5.36119e-05	6.39666e-05	4.37787e-05	0	0	2.36545e-05	7.19916e-06	0	2.52708e-05	3.56423e-07	0.000147617
K07670	3.45326e-06	0.000134159	1.97997e-06	5.10734e-07	5.37735e-07	7.98801e-07	6.53726e-05	2.72615e-06	6.57663e-05	3.67753e-05	8.59353e-05	0	4.43739e-07	0
K02848	9.21702e-06	1.80181e-06	2.14843e-06	4.26565e-05	4.56075e-05	0.000162449	3.18004e-07	1.2066e-05	7.72707e-06	5.99938e-06	0	1.94313e-05	9.6539e-07	8.89102e-05
K09971	6.42465e-05	2.18165e-06	2.09424e-05	3.37272e-05	4.19799e-05	0.000125711	7.64128e-08	1.38684e-05	3.07101e-05	7.24188e-06	0	1.47322e-06	1.30342e-06	5.60894e-05
K01857	3.35877e-06	1.65311e-06	1.23627e-05	5.63082e-05	1.82286e-05	0	3.11925e-06	3.6817e-05	2.93373e-07	5.22464e-05	7.03593e-06	0.00013636	3.18319e-06	6.90788e-05
K13931	0	0	2.02283e-05	9.33325e-05	1.43601e-05	0	1.69178e-06	3.98877e-05	2.65662e-07	3.08182e-05	1.41002e-06	8.94969e-05	1.53424e-06	0.000107946
K16960	1.25525e-05	0.000155395	4.06652e-05	2.09482e-05	6.70397e-05	3.24951e-06	2.98874e-06	3.47109e-05	4.95327e-06	7.79398e-06	1.25891e-05	1.83282e-05	1.98435e-05	1.17528e-07
K06209	1.42892e-05	4.97034e-06	6.6954e-05	1.50345e-05	9.82311e-05	3.77051e-06	2.78653e-05	2.36901e-05	2.86171e-05	1.43085e-05	6.68001e-05	1.14183e-05	2.17043e-05	4.34852e-06
K09934	1.48568e-05	0	5.07497e-06	4.49128e-05	0.000145759	6.1443e-05	1.86731e-07	2.23694e-07	2.51303e-05	1.00815e-05	0	4.23888e-06	8.49931e-07	8.94311e-05
K07448	8.62121e-06	4.37437e-06	7.40968e-05	0.000105417	1.1544e-07	1.53181e-07	3.64246e-06	1.19223e-05	7.3628e-05	4.40111e-05	2.18515e-05	1.00723e-05	1.04847e-05	3.38423e-05
K01144	0.000170039	0	5.15373e-05	0	0	6.52888e-08	6.18814e-05	0.000106045	1.31585e-05	0	9.65312e-08	0	9.16938e-08	0
K10547	5.97844e-06	8.12602e-05	3.51738e-06	1.86971e-07	3.89106e-06	7.82816e-08	0.000110362	8.13281e-06	7.7975e-06	4.30076e-05	0.000127787	1.0796e-06	7.50393e-06	2.52942e-06
K07180	1.2555e-05	4.94524e-06	3.66937e-06	5.41807e-05	6.09214e-05	8.80012e-05	4.71134e-07	4.32822e-07	1.16456e-05	2.70877e-05	2.48251e-06	2.04403e-05	1.69316e-06	0.00011514
K07026	8.46511e-06	5.87356e-07	2.8702e-06	5.79468e-05	7.86387e-05	6.69284e-05	2.09267e-07	4.2765e-07	1.20479e-05	1.09478e-05	0	3.7868e-06	8.31426e-07	0.000160358
K18214	2.20603e-06	5.81654e-06	7.24877e-06	1.21622e-07	3.25592e-06	3.04201e-05	2.16319e-05	0.000219118	1.61045e-05	5.82051e-05	6.54425e-06	1.18057e-06	3.17094e-05	5.09195e-07
K03577	5.40232e-06	0	2.65024e-05	9.03084e-05	2.67543e-05	8.70116e-07	2.59874e-07	1.25971e-05	2.4485e-07	1.88433e-05	5.36037e-07	0.000178026	4.99769e-06	3.88737e-05
K03298	0	8.81683e-07	0	0	0	1.04203e-07	0.000293261	1.00144e-06	1.17032e-07	0	0.000109897	0	0	0
K17202	5.02361e-06	1.70685e-07	3.26996e-05	0.000105294	2.56603e-05	0	5.12659e-06	1.07201e-05	6.81185e-07	4.1185e-05	3.72821e-07	0.000124771	5.99793e-06	4.79128e-05
K02300	1.25649e-05	1.9365e-06	1.8557e-05	7.28375e-05	5.58038e-05	3.11427e-05	1.03475e-06	2.54392e-05	9.48001e-06	8.57239e-06	2.11491e-07	8.18284e-05	1.83999e-06	8.45953e-05
K01235	0.000127929	1.15124e-05	2.4182e-05	5.00156e-07	3.73518e-06	0	1.35237e-05	5.14541e-05	3.55243e-05	0.000137326	1.73976e-06	1.2525e-07	0	1.31832e-07
K12146	1.14747e-05	1.90475e-06	3.186e-06	5.12456e-05	0.000114484	4.5221e-05	8.40427e-08	1.73354e-07	1.60204e-05	7.68889e-06	0	4.87081e-06	4.10268e-07	0.000151521
K07533	2.3734e-05	0.000187351	9.6707e-06	3.68094e-06	1.1755e-05	2.55019e-06	1.79576e-05	8.06173e-06	1.58126e-06	4.13719e-05	2.01666e-05	3.48091e-06	7.32679e-05	3.73859e-06
K07576	4.44386e-06	1.91985e-05	5.74347e-05	2.71673e-06	9.39031e-08	5.87112e-08	4.92608e-05	6.26973e-05	9.84624e-05	2.99328e-05	2.63377e-05	6.16427e-07	5.41175e-05	3.32997e-06
K07358	5.56043e-06	0	2.77712e-05	9.10073e-05	1.64632e-05	4.09832e-07	8.33389e-07	3.73492e-05	4.88889e-07	4.87977e-05	4.45245e-07	0.0001428	1.95199e-07	3.66111e-05
K09007	5.43168e-05	2.40259e-06	3.41657e-05	0	2.54202e-07	1.19655e-07	0.000145121	3.35328e-05	1.59455e-05	9.31134e-07	0.000103864	0	0	1.95979e-05
K04781	1.39293e-07	4.46076e-06	8.69171e-07	4.95323e-06	0.000198614	0.000139122	1.94457e-07	1.36249e-06	4.97472e-06	3.95028e-05	5.34805e-08	2.49939e-06	1.51739e-06	1.21855e-05
K11382	1.27818e-05	9.40933e-06	1.5397e-05	9.73495e-05	3.84539e-05	6.95794e-06	5.52484e-07	3.13073e-07	5.98252e-07	2.64976e-05	2.22881e-05	0.000131547	7.15426e-06	4.11853e-05
K03567	4.17395e-06	2.54521e-06	2.17036e-05	9.01624e-05	2.47798e-05	2.35847e-07	4.18757e-07	2.09106e-05	1.25906e-07	1.7534e-05	0	0.000194393	4.21764e-06	2.94352e-05
K00449	4.8746e-06	0	1.57047e-05	7.0726e-05	3.07607e-05	0	1.91144e-06	3.31981e-05	1.07556e-07	3.60482e-05	9.41863e-08	0.000154704	4.459e-06	5.81651e-05
K07641	9.3526e-06	3.13916e-06	2.03146e-06	3.00336e-05	6.5505e-05	9.83684e-05	4.19642e-06	4.89772e-07	6.97203e-06	7.11956e-05	3.91815e-07	5.07531e-05	1.07253e-06	6.78472e-05
K06906	4.18777e-06	0	4.60942e-07	0.000109534	6.08606e-05	9.01014e-05	3.30562e-06	2.89908e-05	2.42388e-05	4.60677e-05	2.908e-07	0	3.71153e-06	3.98528e-05
K16841	4.23763e-06	2.14732e-07	5.08309e-05	9.81785e-05	3.68032e-05	0	2.2739e-07	4.40893e-06	0	1.49628e-07	3.81359e-06	0.000135749	4.75505e-06	7.28588e-05
K10711	3.86983e-06	5.01981e-06	3.95239e-06	9.90438e-05	0.000205181	0	8.03142e-07	1.9069e-07	4.00338e-05	1.62952e-06	0	8.01196e-06	8.53213e-08	4.44443e-05
K10984	1.50466e-05	9.28842e-07	8.17974e-07	2.53301e-05	5.7012e-05	0.000157102	3.27864e-07	6.98401e-07	1.77784e-05	5.41658e-06	0	0	8.99346e-07	0.00013118
K16052	3.52281e-06	3.83979e-06	3.63371e-05	1.99636e-05	3.14322e-05	8.92784e-05	6.64502e-06	4.33414e-05	7.04764e-05	4.35161e-05	1.32559e-07	1.45275e-05	5.02002e-07	4.9094e-05
K00839	4.1456e-06	0	2.94479e-05	7.95795e-05	3.36649e-05	0	1.22593e-06	1.77189e-05	8.7305e-07	4.99849e-07	1.6858e-07	0.000168526	4.19415e-06	7.28567e-05
K13381	4.46913e-06	5.85205e-07	3.42177e-06	0.000120512	0.000234215	0	4.64208e-06	8.74593e-08	2.94263e-05	2.86389e-06	6.59039e-07	8.52567e-06	0	4.22957e-06
K09988	0	1.40759e-06	3.89626e-06	4.84511e-05	5.53042e-06	0.000228923	1.40789e-05	1.45099e-05	2.81649e-06	4.64132e-06	1.00973e-05	4.36981e-05	5.37106e-06	3.03479e-05
K05358	4.91469e-06	3.59951e-06	2.41403e-05	6.1591e-05	2.8254e-05	7.86349e-08	2.46267e-07	3.02253e-05	6.3306e-07	8.5371e-05	6.13712e-07	0.000107783	4.06463e-06	6.25894e-05
K12066	0	1.12871e-05	4.88677e-06	1.01434e-07	2.57762e-05	4.04667e-07	1.99974e-07	2.29903e-05	4.59167e-06	9.57212e-05	1.03605e-06	0.000230284	4.7742e-06	1.34544e-05
K12147	4.61231e-06	0	2.89089e-05	9.41594e-05	2.97687e-05	0	1.31146e-06	3.25106e-05	0	1.49467e-05	0	0.00016465	6.16022e-06	3.96436e-05
K09916	4.15483e-06	4.67137e-07	1.7266e-05	6.63618e-05	2.83934e-05	8.59666e-05	1.47111e-06	3.04268e-05	5.99505e-07	1.68709e-05	0	0.000112246	6.08914e-06	4.66955e-05
K12506	1.37268e-05	5.90926e-06	4.77233e-05	3.79929e-05	4.38629e-05	7.78064e-06	1.1697e-05	3.13333e-05	9.67328e-05	7.23866e-05	3.60093e-05	8.98498e-06	2.06405e-06	1.00432e-06
K15524	2.46915e-05	7.50707e-06	3.50147e-06	6.43957e-05	0.000128916	3.46959e-08	1.65247e-05	3.67069e-07	1.51134e-05	2.29346e-05	1.47573e-06	5.96782e-06	1.12539e-06	0.000124987
K07707	4.04372e-05	0.000298612	8.61052e-07	1.29989e-06	4.45028e-06	3.50958e-07	1.37854e-06	4.69415e-07	2.15111e-07	5.91603e-05	5.57573e-06	1.39809e-06	1.0727e-06	4.32722e-06
K02416	2.23666e-05	7.50051e-07	3.96095e-06	3.31674e-05	6.38406e-05	6.8007e-05	1.7054e-06	4.55513e-06	2.47096e-05	1.05519e-05	1.2261e-05	3.27851e-05	3.03742e-05	0.000110601
K12057	1.60936e-07	7.63715e-06	1.64865e-06	1.55706e-06	1.83981e-05	1.21974e-07	1.12336e-07	1.50379e-05	1.15351e-05	3.5994e-05	0	0.000201004	9.94446e-06	0.000117248
K06381	2.15736e-05	0	5.19433e-05	5.16598e-06	3.17652e-05	1.61241e-07	3.31071e-05	6.01715e-05	9.62995e-05	4.60111e-05	3.78159e-05	1.21917e-06	3.38195e-05	1.79727e-06
K09922	5.56357e-05	0	9.36072e-05	0	0	2.55847e-07	4.87166e-05	1.2827e-05	2.61899e-05	1.34855e-06	1.87613e-07	0	0.000181131	1.52363e-06
K07778	7.19878e-06	0.000398706	2.58258e-07	5.55216e-07	5.80353e-06	2.20562e-06	7.70392e-08	5.75269e-07	0	6.53678e-07	4.88895e-06	1.57429e-07	2.76961e-07	8.18846e-08
K07267	7.72325e-06	2.88638e-07	2.26744e-05	8.09478e-05	2.40359e-05	1.41175e-07	1.29045e-07	0	0	5.43132e-05	1.50173e-07	0.000162725	4.76343e-06	6.35983e-05
K18530	5.29126e-06	5.96679e-07	2.45168e-06	1.03112e-05	0.000219148	4.00408e-05	4.14702e-06	6.96846e-07	3.66645e-05	3.73452e-06	3.90992e-07	7.02084e-05	3.71398e-07	2.76081e-05
K08998	2.12908e-05	0.000237003	1.49504e-05	3.33508e-06	5.09531e-06	0	1.70516e-05	3.39645e-05	4.00017e-05	2.96747e-05	7.02455e-06	1.69927e-06	1.0966e-05	1.42766e-06
K06148	9.78716e-06	0.00018323	1.1205e-06	1.74848e-05	3.44065e-06	7.7823e-06	2.1475e-05	1.02209e-05	1.37532e-05	4.91815e-05	3.5188e-05	4.933e-08	6.94044e-05	1.50747e-06
K07045	1.73489e-05	1.85417e-05	0.00016858	1.37293e-05	5.90115e-06	1.13199e-07	2.12507e-05	4.32764e-05	4.74997e-05	5.7781e-05	2.06646e-05	2.21359e-06	6.94954e-06	9.73044e-08
K04785	0	2.77024e-06	1.85421e-06	4.48216e-06	0.000234002	0.000137955	1.53659e-07	1.35978e-06	2.83319e-06	1.72524e-05	1.44795e-06	1.0443e-05	8.55175e-07	8.61745e-06
K19355	4.65379e-08	9.83513e-06	4.73167e-05	0	1.73161e-07	0	2.47876e-06	6.33082e-06	1.08061e-05	0.000114962	0	3.9628e-08	0.000232275	6.90548e-08
K13052	1.20859e-05	0.000260289	1.65881e-05	8.11483e-07	9.89365e-06	2.30056e-06	9.5592e-07	2.151e-05	4.29836e-05	3.60733e-05	1.41443e-05	2.74522e-06	2.312e-06	2.14459e-06
K00836	4.32038e-06	1.09801e-07	2.6516e-05	8.48445e-05	2.84698e-05	0	2.3768e-06	3.45365e-06	0	3.04956e-07	1.0071e-07	0.000196784	5.36179e-06	7.22694e-05
K09949	1.95307e-05	6.63049e-06	7.13053e-05	4.97586e-05	0.000115455	6.86696e-06	1.3717e-05	3.49402e-05	8.78422e-07	8.964e-06	4.77372e-05	1.24321e-05	2.65719e-06	3.43208e-05
K17737	4.10796e-06	3.4299e-06	2.30838e-05	9.26085e-05	2.71312e-05	0	4.23682e-06	3.76974e-05	1.78609e-07	4.46342e-07	2.908e-07	0.000165777	5.02937e-06	6.12915e-05
K21011	2.46858e-05	8.64571e-06	2.1424e-05	4.43834e-05	3.97176e-05	5.07679e-05	8.12123e-06	2.18361e-05	9.04504e-05	5.74639e-05	2.93905e-06	6.03117e-06	3.60512e-05	1.3147e-05
K11690	3.26402e-06	2.55076e-06	0.000111247	4.01255e-07	2.0137e-06	2.94658e-07	4.11284e-05	7.3312e-05	6.00118e-05	3.45547e-05	5.5134e-05	8.25856e-06	3.08019e-05	3.07679e-06
K08323	1.69603e-05	4.10686e-06	3.02705e-06	4.01494e-05	0.000107816	8.79428e-05	6.96206e-08	6.3027e-06	1.05272e-05	6.33094e-05	5.7442e-08	9.72744e-06	5.44992e-06	7.20938e-05
K18887	1.08322e-05	7.66684e-05	4.35253e-05	4.10808e-07	4.04691e-06	2.76624e-06	0.000217319	1.06958e-06	0	4.51421e-07	6.74419e-05	8.7902e-07	3.60724e-07	2.41432e-06
K02242	1.45618e-05	0.000355013	0	1.47377e-07	1.3386e-05	2.28504e-06	7.85015e-07	1.05268e-07	0	3.71963e-05	4.48371e-06	5.46239e-07	1.99083e-07	1.76293e-07
K09913	4.94862e-06	5.04991e-06	1.74372e-05	4.87914e-05	2.43528e-05	0.000134466	1.93525e-06	3.83373e-05	1.67787e-06	1.4904e-05	0	9.31772e-05	4.1467e-06	3.97504e-05
K12138	1.41083e-05	0	1.73269e-06	3.92692e-05	0.000162213	9.90486e-06	1.78458e-07	0	1.785e-05	6.19004e-06	0	7.81244e-07	4.13051e-07	0.000176357
K00055	1.42447e-05	1.46704e-07	2.42379e-05	6.8254e-05	2.29703e-05	8.6692e-08	6.63262e-07	4.13509e-05	2.15259e-06	5.48891e-07	1.73314e-06	0.000166549	8.56585e-06	7.78603e-05
K12217	0	0	1.80044e-06	5.89272e-06	0	0	9.21449e-08	0	3.46365e-08	4.23015e-07	1.34864e-07	0.000421047	0	0
K06379	3.80208e-06	5.57535e-06	5.91488e-05	3.82189e-06	3.2732e-06	2.15542e-07	3.19314e-05	4.86768e-05	0.000147793	3.86164e-05	3.11247e-05	2.56013e-07	5.27766e-05	3.05702e-06
K09680	0.000101866	0	3.9787e-05	0	0	1.14433e-07	8.65063e-05	0.000135016	3.04963e-05	3.53521e-05	8.45965e-08	7.20797e-07	8.03571e-08	1.08981e-07
K12957	3.0987e-06	1.20967e-06	1.99031e-06	7.8234e-05	0.000105085	0.000116445	1.25765e-06	1.97154e-07	2.17419e-05	4.39321e-05	1.36847e-07	7.96482e-06	1.06121e-06	4.78542e-05
K11107	1.41773e-05	0	1.85744e-05	7.72285e-05	7.52328e-05	0	0	0	1.30288e-05	1.56703e-05	2.68899e-06	0.000133502	8.71645e-06	7.22655e-05
K07314	1.62707e-05	0	1.51063e-06	5.74905e-05	8.60068e-05	7.06951e-05	0	0	1.65597e-05	4.53842e-06	1.06228e-07	4.58676e-06	7.18496e-07	0.00017516
K13542	5.84492e-06	1.48823e-05	5.81276e-05	2.37826e-05	9.24716e-05	1.07326e-05	3.95365e-05	4.04818e-05	2.51463e-05	1.1603e-05	5.75191e-05	1.42834e-05	2.13153e-05	1.84907e-05
K07498	2.38078e-06	0.000239211	0.000137852	4.94469e-06	1.07545e-05	2.07018e-06	2.03041e-06	6.23019e-07	0	4.44782e-06	1.31826e-05	9.79221e-06	3.22601e-06	3.84629e-06
[truncated: 3,239 more rows]

## Sheet: Table S8
Table S8	LEfSe analysis of KEGG module profiles composition between post-LT and control groups
taxonname	median(Control)	median(Post)	pvalue	fdr	enrichment
M00010	0.00088361	0.000639759	0.0484037	0.181168	Control
M00034	0.000878308	0.00128949	0.0185453	0.104817	Post
M00064	0.000185064	0.000341764	0.0484037	0.181168	Post
M00088	6.25301e-05	0.000171577	0.0220155	0.110924	Post
M00095	6.26691e-05	0.000251543	0.00243211	0.0398259	Post
M00115	0.00134765	0.00104004	0.0358066	0.156356	Control
M00117	0.000246074	0.000705819	0.015536	0.0969148	Post
M00120	0.00135459	0.00108473	0.0417171	0.17078	Control
M00121	0.000920864	0.00114632	0.026016	0.126226	Post
M00122	0.000800475	0.000476305	0.0129529	0.0969148	Control
M00134	1.79421e-05	0.000105013	0.00477959	0.0569206	Post
M00136	7.75982e-06	8.19707e-05	0.00243211	0.0398259	Post
M00150	0.000164702	0.000538243	0.00384448	0.0503626	Post
M00153	0.000301708	0.000393068	0.015536	0.0969148	Post
M00159	0.000690969	0.000330657	0.000503759	0.0377386	Control
M00260	0.00193719	0.0024233	0.0484037	0.181168	Post
M00307	0.000309914	0.000573721	0.00115232	0.0377386	Post
M00364	0.00021524	0.00038515	0.00191102	0.0398259	Post
M00365	3.18153e-05	0.000165097	0.00306742	0.044648	Post
M00374	0.00182109	0.00206713	0.0358066	0.156356	Post
M00417	8.57541e-06	8.70913e-05	0.0185453	0.104817	Post
M00422	1.07079e-05	1.62729e-06	0.0399893	0.168987	Control
M00529	0.000108846	0.000534307	0.00115232	0.0377386	Post
M00530	0.000297894	0.000680901	0.00115232	0.0377386	Post
M00533	4.66926e-06	7.85355e-05	0.010735	0.0878925	Post
M00542	2.10299e-06	2.73736e-05	0.0322029	0.150664	Post
M00545	7.32371e-05	0.000342014	0.0220155	0.110924	Post
M00546	4.2025e-05	0.000186927	0.00590846	0.0645007	Post
M00550	0.000101152	0.000468179	0.00725148	0.0678531	Post
M00551	3.68277e-07	4.05032e-05	0.010735	0.0878925	Post
M00552	0.000610735	0.00104127	0.015536	0.0969148	Post
M00568	8.59966e-07	4.97403e-05	0.00725148	0.0678531	Post
M00627	0.000178389	0.00010224	0.015536	0.0969148	Control
M00652	5.87305e-05	1.14649e-05	0.00191102	0.0398259	Control
M00698	2.61971e-08	3.42316e-06	0.0192031	0.104817	Post

## Sheet: Table S9
Table S9	The relationship between gut microbiota and clinical indicators
p value	ALT	ALP	GGT	TBIL	DBIL	TBA	CHE	FK506
s__Shigella_sp_PAMC_28760	0.31155	0.692996	0.463295	0.605072	0.963749	0.00445727	0.903515	0.987913
s__Eubacterium_sp_CAG_248	0.524706	0.00388143	0.976126	0.708117	0.793583	0.262761	0.378508	0.663743
s__uncultured_Roseburia_sp	0.221077	0.552566	0.65244	0.444832	0.831925	0.047887	0.583826	0.492398
s__uncultured_Faecalibacterium_sp	0.393564	0.186181	0.0115138	0.0721394	0.191707	0.165148	0.417484	0.382464
s__Clostridia_bacterium_UC5_1_2G4	0.00737329	0.670604	0.399554	0.796566	0.648476	0.246339	0.542316	0.522077
s__Klebsiella_sp_KTE92	0.335044	0.426498	0.593411	0.0191759	0.0191759	0.987913	0.522077	0.891519
s__Lactobacillus_oris	0.35124	0.132342	0.753105	0.175453	0.0248902	0.28056	0.186181	0.123872
s__Lactobacillus_mucosae	0.994018	0.808314	0.758822	0.10438	0.0137114	0.492398	0.532152	0.796566
s__Klebsiella_variicola_CAG_634	0.415684	0.552566	0.646989	0.0288937	0.0318233	1	0.573323	0.796566
s__Roseburia_sp_CAG_100	0.791787	0.244165	0.798281	0.271572	0.746856	0.0326672	0.63538	0.690389
s__Clostridium_sp_CAG_122	0.141745	0.00642886	0.753312	0.459206	0.502832	0.130342	0.611432	0.237518
s__Enterobacteriaceae_bacterium_291_EBAC	0.384892	0.532152	0.0323174	0.0236549	0.0153782	0.14579	0.761584	0.542316
s__Enterococcus_sp_GMD5E	0.898537	0.975828	0.0130883	0.426498	0.444832	0.975828	0.0349735	0.357312
s__Klebsiella_pneumoniae	0.520161	0.670604	0.063159	0.0275084	0.0153782	0.136724	0.951677	0.399765
s__Klebsiella_sp_10982	0.505262	0.831925	0.189967	0.0101486	0.00784977	0.325291	0.891519	0.750018
s__Escherichia_phage_phiV10	0.153926	0.779896	0.0386163	0.132582	0.0337368	0.728024	0.422043	0.739466
s__Clostridia_bacterium_UC5_1_2H11	0.952165	0.727041	0.0838676	0.175453	0.562903	0.0499891	0.891519	0.0171966
s__Enterococcus_sp_GMD1E	0.810147	0.879545	0.00975497	0.399765	0.391062	1	0.040135	0.417484
s__Bacteroides_sp_D2	0.874818	0.522077	0.222717	0.867596	0.915532	0.867596	0.0349735	0.939615
s__Enterococcus_sp_GMD3E	0.810147	0.879545	0.00975497	0.399765	0.391062	1	0.040135	0.417484
s__Klebsiella_sp_MS_92_3	0.69006	0.512092	0.0806516	0.0275084	0.0236549	0.047887	0.761584	0.502198
s__Dysgonomonas_capnocytophagoides	0.507407	0.993647	0.847993	0.463472	0.683586	0.980942	0.743489	0.0154573
s__Enterobacter_aerogenes	0.520161	0.843784	0.0729933	0.00556165	0.0145264	0.128058	0.615812	0.927566
s__Firmicutes_bacterium_CAG_56	0.022482	0.0271731	0.727235	0.713728	0.988088	0.691367	0.382774	0.708117
s__Klebsiella_variicola	0.335044	0.426498	0.593411	0.0191759	0.0191759	0.987913	0.522077	0.891519
s__Citrobacter_sp_MGH100	0.815986	0.373973	0.145729	0.47308	0.47308	0.0236549	0.927566	0.939615
s__Klebsiella_sp_D5A	0.397937	0.492398	0.713424	0.0248902	0.0275084	0.987913	0.542316	0.867596
s__Clostridiales_bacterium_VE202_03	0.673378	1	0.0976324	0.246339	0.843784	0.0499891	0.532152	0.10438
s__uncultured_Blautia_sp	0.515172	0.552566	0.210428	0.426498	0.715634	0.0248902	0.727041	0.349143
s__Klebsiella_sp_KGM_IMP216	0.602767	0.659506	0.0775234	0.0202287	0.0114755	0.097234	0.855675	0.444832
s__Clostridium_innocuum	0.00144557	0.820101	0.352902	0.309938	0.761584	0.784861	0.492398	0.259694
s__Enterococcus_faecium	0.810147	0.879545	0.00975497	0.399765	0.391062	1	0.040135	0.417484
s__Escherichia_phage_TL_2011b	0.461268	0.934547	0.011025	0.0456259	0.107424	0.051113	0.976179	0.753369
s__Klebsiella_sp_4_1_44FAA	0.540326	0.750018	0.0555178	0.0288937	0.0153782	0.141207	0.903515	0.426498
s__Lachnospiraceae_bacterium_TF01_11	0.224213	0.727041	0.588153	0.615812	0.951677	0.022467	0.903515	0.750018
s__Clostridium_sp_ATCC_BAA_442	0.535253	0.975828	0.150539	0.22096	0.843784	0.0458518	0.761584	0.170248
s__Clostridiales_bacterium_KLE1615	0.982054	0.040135	0.536631	0.648476	0.727041	0.100762	0.975828	0.239828
s__Oscillibacter_ruminantium	0.572968	0.523069	0.00332412	0.380888	0.407519	0.158892	0.836716	0.585771
s__Enterococcus_sp_GMD4E	0.810147	0.879545	0.00975497	0.399765	0.391062	1	0.040135	0.417484
s__Klebsiella_sp_AA405	0.384892	0.532152	0.0323174	0.0236549	0.0153782	0.14579	0.761584	0.542316
s__Faecalibacterium_prausnitzii	0.260529	0.119784	0.0365991	0.0349735	0.191707	0.160153	0.573323	0.233428
s__Faecalibacterium_sp_CAG_82	0.0300328	0.14579	0.127512	0.0458518	0.0809161	0.302427	1	0.659506
s__Klebsiella_sp_1_1_55	0.335044	0.426498	0.593411	0.0191759	0.0191759	0.987913	0.522077	0.891519
s__Escherichia_sp_1_1_43	0.208805	0.573323	0.764552	0.727041	0.750018	0.00640539	0.681768	0.867596
s__Enterococcus_sp_GMD2E	0.695651	0.820101	0.0104317	0.426498	0.408572	0.891519	0.0236549	0.408572
s__Eubacterium_sp_UNK_MGS_25	0.303934	0.939615	0.290712	0.333132	1	0.0318233	0.738503	0.522077
s__Eubacterium_sp_UNK_MGS_26	0.263996	0.915532	0.348816	0.341083	0.987913	0.0191759	0.843784	0.59441
s__Ruminococcus_bromii	0.815986	0.408572	0.663392	0.266538	0.820101	0.0101486	0.626627	0.727041
s__Intestinibacter_bartlettii	0.211832	0.808314	0.719055	0.128058	0.191707	0.0458518	0.831925	0.831925
s__Eubacterium_ventriosum	0.581642	0.552566	0.403948	0.502198	1	0.00230609	0.843784	0.408572
s__Eubacterium_eligens_CAG_72	0.224213	0.00352663	0.50179	0.333132	0.605072	0.100762	0.951677	0.939615
s__Coprobacillus_sp_3_3_56FAA	0.555669	0.605072	0.753105	0.302427	0.796566	0.0383546	0.903515	0.150475
s__Ruminococcus_torques	0.586895	0.454149	0.222717	0.203081	0.408572	0.0303316	0.808314	0.435614
s__Eubacterium_eligens	0.928294	0.10438	0.279818	0.208931	0.259694	0.0171966	0.963749	0.951677
s__Lachnospiraceae_bacterium_3_1_46FAA	0.0256366	0.214891	0.857561	0.417484	0.831925	0.165148	0.435614	0.333132
s__Ruminococcus_lactaris	0.303934	1	0.344756	0.150475	0.426498	0.0288937	0.987913	0.333132
r value	ALT	ALP	GGT	TBIL	DBIL	TBA	CHE	FK506
s__Shigella_sp_PAMC_28760	-0.291717	-0.116484	0.213657	-0.151648	-0.0153846	0.727473	-0.0373626	-0.00659341
s__Eubacterium_sp_CAG_248	-0.185843	-0.717272	0.00882029	0.110011	0.0770077	-0.321232	-0.255226	0.127613
s__uncultured_Roseburia_sp	0.349177	-0.173626	-0.132159	0.221978	0.0637363	-0.542857	0.16044	-0.2
s__uncultured_Faecalibacterium_sp	-0.247518	-0.375824	-0.651984	0.498901	0.371429	-0.393407	0.235165	-0.252747
s__Clostridia_bacterium_UC5_1_2G4	0.680673	0.125275	0.244494	-0.0769231	0.134066	-0.331868	-0.178022	0.186813
s__Klebsiella_sp_KTE92	0.278457	0.230769	0.156388	-0.626374	-0.626374	-0.00659341	-0.186813	-0.0417582
s__Lactobacillus_oris	-0.269617	-0.424176	-0.0925112	0.384615	0.604396	-0.30989	-0.375824	0.432967
s__Lactobacillus_mucosae	0.00220998	-0.0725275	-0.0903086	0.454945	0.652747	0.2	-0.182418	-0.0769231
s__Klebsiella_variicola_CAG_634	0.236468	0.173626	0.134362	-0.591209	-0.582418	0.0021978	-0.164835	-0.0769231
s__Roseburia_sp_CAG_100	0.0776915	-0.333337	0.0752214	0.315676	0.0949237	-0.57175	-0.139074	0.116999
s__Clostridium_sp_CAG_122	-0.413414	-0.688931	-0.0924313	0.215569	0.195568	-0.424471	-0.148898	0.337799
s__Enterobacteriaceae_bacterium_291_EBAC	0.251938	0.182418	0.572689	-0.608791	-0.643956	0.410989	-0.0901099	-0.178022
s__Enterococcus_sp_GMD5E	0.0375696	0.010989	0.643173	-0.230769	-0.221978	-0.010989	-0.573626	0.265934
s__Klebsiella_pneumoniae	0.187848	0.125275	0.508812	-0.595604	-0.643956	0.41978	0.0197802	-0.243956
s__Klebsiella_sp_10982	0.194478	0.0637363	0.372248	-0.674725	-0.692308	0.283516	-0.0417582	-0.0945055
s__Escherichia_phage_phiV10	0.402241	-0.0822273	0.556815	-0.422248	-0.568924	-0.102229	-0.233348	-0.0977838
s__Clostridia_bacterium_UC5_1_2H11	0.0176798	-0.103297	-0.477975	0.384615	0.169231	-0.538462	0.0417582	-0.635165
s__Enterococcus_sp_GMD1E	0.0707193	0.0461538	0.662997	-0.243956	-0.248352	-0.0021978	-0.56044	0.235165
s__Bacteroides_sp_D2	-0.0464095	-0.186813	-0.348018	-0.0505495	0.032967	-0.0505495	0.573626	-0.0241758
s__Enterococcus_sp_GMD3E	0.0707193	0.0461538	0.662997	-0.243956	-0.248352	-0.0021978	-0.56044	0.235165
s__Klebsiella_sp_MS_92_3	0.117129	0.191209	0.48238	-0.595604	-0.608791	0.542857	0.0901099	-0.195604
s__Dysgonomonas_capnocytophagoides	-0.193518	-0.00234697	0.0564515	0.213574	0.119696	0.00704092	-0.0962258	0.631335
s__Enterobacter_aerogenes	0.187848	0.0593407	0.493393	-0.714286	-0.648352	0.428571	-0.147253	0.0285714
s__Firmicutes_bacterium_CAG_56	-0.602882	-0.587459	0.102536	0.107811	0.00440044	-0.116612	-0.253025	0.110011
s__Klebsiella_variicola	0.278457	0.230769	0.156388	-0.626374	-0.626374	-0.00659341	-0.186813	-0.0417582
s__Citrobacter_sp_MGH100	0.0685093	0.257143	0.409693	-0.208791	-0.208791	0.608791	0.0285714	0.0241758
s__Klebsiella_sp_D5A	0.245308	0.2	0.10793	-0.604396	-0.595604	0.00659341	-0.178022	-0.0505495
s__Clostridiales_bacterium_VE202_03	0.123759	-0.0021978	-0.460354	0.331868	0.0593407	-0.538462	0.182418	-0.454945
s__uncultured_Blautia_sp	0.190058	-0.173626	-0.356829	0.230769	0.107692	-0.604396	0.103297	-0.27033
s__Klebsiella_sp_KGM_IMP216	0.152489	0.12967	0.486785	-0.621978	-0.665934	0.463736	0.0549451	-0.221978
s__Clostridium_innocuum	0.764653	0.0681319	0.268723	-0.292308	-0.0901099	-0.0813187	-0.2	0.323077
s__Enterococcus_faecium	0.0707193	0.0461538	0.662997	-0.243956	-0.248352	-0.0021978	-0.56044	0.235165
s__Escherichia_phage_TL_2011b	0.214604	-0.0242024	0.654907	-0.541254	-0.448845	0.530253	-0.00880089	-0.0924093
s__Klebsiella_sp_4_1_44FAA	0.179008	0.0945055	0.522028	-0.591209	-0.643956	0.415385	-0.0373626	-0.230769
s__Lachnospiraceae_bacterium_TF01_11	0.346967	-0.103297	-0.158591	0.147253	0.0197802	-0.613187	0.0373626	-0.0945055
s__Clostridium_sp_ATCC_BAA_442	0.181218	-0.010989	-0.405287	0.349451	0.0593407	-0.547253	0.0901099	-0.389011
s__Clostridiales_bacterium_KLE1615	-0.00662994	-0.56044	-0.180617	0.134066	-0.103297	-0.459341	0.010989	-0.336264
s__Oscillibacter_ruminantium	-0.164995	0.186564	-0.725374	0.253997	0.24051	-0.397853	0.0606895	-0.159591
s__Enterococcus_sp_GMD4E	0.0707193	0.0461538	0.662997	-0.243956	-0.248352	-0.0021978	-0.56044	0.235165
s__Klebsiella_sp_AA405	0.251938	0.182418	0.572689	-0.608791	-0.643956	0.410989	-0.0901099	-0.178022
s__Faecalibacterium_prausnitzii	-0.322657	-0.437363	-0.561675	0.573626	0.371429	-0.397802	0.164835	-0.340659
s__Faecalibacterium_sp_CAG_82	-0.579014	-0.410989	-0.427314	0.547253	0.485714	-0.296703	-0.0021978	0.12967
s__Klebsiella_sp_1_1_55	0.278457	0.230769	0.156388	-0.626374	-0.626374	-0.00659341	-0.186813	-0.0417582
s__Escherichia_sp_1_1_43	-0.358017	-0.164835	0.0881059	-0.103297	0.0945055	0.705495	0.120879	0.0505495
s__Enterococcus_sp_GMD2E	0.114919	0.0681319	0.658592	-0.230769	-0.23956	-0.0417582	-0.608791	0.23956
s__Eubacterium_sp_UNK_MGS_25	0.296137	0.0241758	-0.303965	0.279121	-0.0021978	-0.582418	0.0989011	-0.186813
s__Eubacterium_sp_UNK_MGS_26	0.320447	0.032967	-0.270926	0.274725	-0.00659341	-0.626374	0.0593407	-0.156044
s__Ruminococcus_bromii	-0.0685093	-0.23956	-0.127754	0.318681	0.0681319	-0.674725	-0.142857	-0.103297
s__Intestinibacter_bartlettii	0.355807	-0.0725275	-0.105727	0.428571	0.371429	-0.547253	0.0637363	-0.0637363
s__Eubacterium_ventriosum	0.161328	-0.173626	-0.242291	0.195604	0.0021978	-0.762637	0.0593407	-0.23956
s__Eubacterium_eligens_CAG_72	-0.346967	-0.740659	-0.196036	0.279121	0.151648	-0.459341	-0.0197802	-0.0241758
s__Coprobacillus_sp_3_3_56FAA	0.172378	0.151648	-0.0925112	0.296703	-0.0769231	-0.564835	0.0373626	-0.406593
s__Ruminococcus_torques	0.159118	-0.217582	-0.348018	0.362637	0.23956	-0.586813	0.0725275	-0.226374
s__Eubacterium_eligens	-0.0265197	-0.454945	-0.310573	0.358242	0.323077	-0.635165	0.0153846	-0.0197802
s__Lachnospiraceae_bacterium_3_1_46FAA	0.592274	0.353846	-0.0528636	0.235165	0.0637363	-0.393407	0.226374	-0.279121
s__Ruminococcus_lactaris	0.296137	0.0021978	-0.273128	0.406593	0.230769	-0.591209	0.00659341	-0.279121

[truncated: 4 more sheets: Table S10, Table S11, Table S12, Table S13]
